# Supplementary material for: BiP/GRP78 is a pro-viral factor for diverse dsDNA viruses that promotes the survival and proliferation of cells upon KSHV infection
Source: PLoS Pathog. 2024 Oct 29;20(10):e1012660. doi: 10.1371/journal.ppat.1012660 (PMC11548844; doi:10.1371/journal.ppat.1012660)
Supplement: S1 Table — (XLSX) [file ppat.1012660.s008.xlsx]

## Sheet: Sample Metadata
Herpes_CA1_RNA_Seq088	Latent Unt 1
Herpes_CA2_RNA_Seq088	Latent HA15 1
Herpes_CA3_RNA_Seq088	Lytic Unt 1
Herpes_CA4_RNA_Seq088	Lytic HA15 1
Herpes_CA5_RNA_Seq088	Latent Unt 2
Herpes_CA6_RNA_Seq088	Latent HA15 2
Herpes_CA7_RNA_Seq088	Lytic Unt 2
Herpes_CA8_RNA_Seq088	Lytic HA15 2
Herpes_CA9_RNA_Seq088	Latent Unt 3
Herpes_CA10_RNA_Seq088	Latent HA15 3
Herpes_CA11_RNA_Seq088	Lytic Unt 3
Herpes_CA12_RNA_Seq088	Lytic HA15 3

## Sheet: Counts
	Herpes_CA1_RNA_Seq088	Herpes_CA10_RNA_Seq088	Herpes_CA11_RNA_Seq088	Herpes_CA12_RNA_Seq088	Herpes_CA2_RNA_Seq088	Herpes_CA3_RNA_Seq088	Herpes_CA4_RNA_Seq088	Herpes_CA5_RNA_Seq088	Herpes_CA6_RNA_Seq088	Herpes_CA7_RNA_Seq088	Herpes_CA8_RNA_Seq088	Herpes_CA9_RNA_Seq088
TSPAN6	147	230	99	74	137	55	145	153	121	41	75	125
TNMD	0	0	0	1	0	0	0	0	0	0	0	0
DPM1	111	182	55	117	118	43	157	150	119	40	137	116
SCYL3	44	71	30	8	48	27	18	53	61	25	11	63
ZHX1-C8orf76	2	6	6	0	6	3	2	2	9	2	2	2
FGR	0	0	1	2	0	1	0	0	0	0	0	0
CFH	34	17	48	20	15	39	13	39	29	25	8	34
FUCA2	137	152	68	68	114	71	94	119	92	65	56	145
GCLC	93	151	44	109	100	12	123	89	115	37	92	80
NFYA	85	132	55	71	110	49	39	101	87	45	34	83
STPG1	29	21	17	25	26	14	13	42	41	14	29	22
NIPAL3	79	93	21	25	78	33	37	54	88	19	14	51
LAS1L	111	193	81	135	113	70	108	139	130	44	74	123
ENPP4	23	25	12	13	24	12	11	23	30	7	2	16
SEMA3F	67	59	32	49	31	18	37	69	45	15	32	50
CFTR	1	0	0	0	1	0	0	0	4	0	3	0
ZNF8-ERVK3-1	3	2	5	1	5	1	1	0	2	0	3	1
CYP51A1	9	30	7	12	17	1	10	16	17	7	13	12
ZKSCAN8P2	0	0	0	0	0	1	0	0	0	0	0	0
RAD52	25	22	17	50	31	12	49	41	53	9	41	35
MYH16	0	0	0	0	1	0	0	0	4	3	1	1
BAD	30	28	16	26	23	18	34	31	27	16	36	18
LAP3	68	105	160	57	75	180	36	90	52	107	35	94
HS3ST1	11	16	1	5	6	2	1	13	14	1	4	18
WNT16	0	0	0	0	0	0	1	1	1	0	0	0
HECW1	27	39	10	7	33	4	6	21	28	6	4	16
MAD1L1	9	12	15	21	9	19	12	5	6	6	6	7
LASP1	1145	1539	743	385	989	533	345	1101	864	467	188	1054
SNX11	30	30	24	14	16	17	10	25	13	13	12	23
TMEM176A	0	0	0	1	0	0	0	0	0	0	0	0
M6PR	202	323	154	164	202	78	138	217	180	89	158	207
CYP26B1	7	6	2	2	6	1	0	4	2	2	1	5
ICA1	0	0	0	1	0	0	1	0	0	0	0	0
DBNDD1	3	8	13	10	13	0	14	13	15	4	8	5
ALS2	235	286	83	146	198	67	136	206	244	58	149	194
CASP10	34	56	28	21	39	19	11	48	30	24	7	37
CFLAR	302	324	196	116	294	141	95	252	252	119	49	259
TFPI	99	118	114	198	118	90	135	100	130	68	106	69
NDUFAF7	49	81	35	25	63	25	34	53	66	26	19	76
RBM5	158	235	107	281	160	91	251	147	204	71	238	170
MTMR7	17	17	12	9	31	19	9	17	18	6	8	26
SLC7A2	0	0	1	0	0	0	0	0	1	0	0	1
ARF5	72	101	30	29	71	25	56	86	56	26	37	60
SARM1	30	43	17	2	26	17	3	37	21	16	1	35
POLDIP2	154	219	88	95	164	60	98	159	138	38	101	139
PLXND1	247	464	468	685	380	375	493	301	374	255	290	253
ZKSCAN8P1	4	5	1	2	2	3	2	2	5	1	4	11
CD38	0	0	0	0	0	0	0	1	0	0	0	0
ZKSCAN8	180	262	118	306	263	114	281	184	273	80	240	205
ZKSCAN7-AS1	1	1	0	0	0	0	0	2	1	0	0	1
RBM6	107	106	85	149	102	59	153	84	119	59	134	81
ZKSCAN7	0	1	0	0	0	0	0	0	0	0	0	2
RECQL	157	221	107	58	164	89	57	161	155	43	53	142
VPS50	47	44	26	11	21	12	12	45	35	6	14	28
HSPB6	0	0	0	0	2	0	0	0	0	0	0	0
ARHGAP33	3	5	4	3	2	3	3	4	3	1	2	9
NDUFAB1	26	58	22	38	34	24	44	28	37	24	61	27
ZKSCAN5	26	29	21	17	23	19	13	37	33	13	7	37
ZMYND10	0	0	0	0	0	1	0	0	0	1	0	0
ABCB5	0	0	0	1	0	0	0	2	0	1	2	0
ARX	4	0	2	0	4	0	0	1	0	0	0	1
SLC25A13	160	147	82	41	131	46	54	158	135	38	43	134
ST7	39	42	29	17	29	13	8	52	32	9	7	26
CDC27	440	508	217	218	419	155	179	391	350	123	165	380
SLC4A1	0	0	0	0	0	0	0	0	0	2	0	0
CALCR	0	0	1	0	0	0	0	0	0	0	0	0
HCCS	46	61	23	10	51	21	19	46	23	27	11	45
DVL2	66	92	32	73	54	16	65	79	83	10	40	85
UPF1	172	220	146	204	142	105	202	189	194	82	148	172
ZKSCAN4	5	16	11	8	16	12	0	21	17	10	3	28
SLC25A5	524	676	244	474	499	180	669	437	528	153	485	484
MCUB	30	39	16	11	19	8	13	20	17	2	4	18
HOXA11	2	4	6	8	1	4	2	8	3	4	5	2
POLR2J	25	27	17	28	23	11	27	21	21	7	30	19
DHX33	73	92	67	83	76	36	40	86	73	25	23	64
MEOX1	0	0	1	3	0	0	0	0	0	0	0	0
THSD7A	16	18	3	1	15	1	2	11	17	2	0	12
LIG3	136	176	65	122	147	56	126	140	134	52	78	125
RPAP3	132	144	75	59	104	68	56	122	113	36	60	134
ACSM3	19	26	6	11	22	5	6	17	25	4	10	25
REXO5	20	14	10	6	12	5	8	12	16	7	4	13
CIAPIN1	80	82	33	51	50	29	44	50	53	28	22	43
SPPL2B	41	68	20	44	47	25	58	32	52	21	44	35
FAM214B	19	16	9	9	12	6	4	14	14	7	5	6
COPZ2	4	7	7	3	3	4	4	4	1	3	2	2
ZKSCAN3	17	34	6	1	7	1	1	16	16	4	4	15
MSL3	54	72	30	15	48	19	27	55	55	21	28	47
CREBBP	505	624	386	800	590	288	464	510	565	223	281	491
TSPOAP1	0	0	0	0	0	0	2	0	0	0	0	0
MPO	0	0	0	0	0	1	1	0	0	0	0	0
PON1	5	2	1	0	0	4	0	0	0	0	1	1
GCFC2	122	160	63	134	108	41	101	90	131	35	67	116
WDR54	7	15	5	11	17	1	4	9	13	1	5	4
CROT	16	16	4	3	6	4	1	4	10	4	2	13
ABCB4	0	0	1	0	1	0	0	0	0	2	0	0
ZKSCAN2-DT	6	3	4	6	8	1	0	6	6	0	0	5
RHBDD2	30	50	21	32	50	26	21	50	54	16	24	39
ZKSCAN2	25	40	29	8	48	19	3	40	27	19	0	36
ZNF195	100	143	52	32	74	34	27	91	102	38	14	120
MYCBP2	330	604	235	328	462	188	266	362	520	132	218	399
FBXL3	109	217	90	90	139	112	81	179	128	66	38	155
ITGAL	3	2	1	2	2	3	2	6	1	1	9	1
ZKSCAN1	182	270	126	89	254	83	55	182	217	65	26	115
ITGA3	734	1421	497	1229	1004	296	809	740	1252	314	717	628
ZFX	204	276	207	133	250	132	94	238	213	107	53	213
LAMP2	431	683	364	567	560	220	569	451	503	166	418	369
ITGA2B	0	4	0	0	1	4	1	0	0	1	2	0
GDE1	159	201	112	95	124	66	93	138	129	60	39	139
REX1BD	38	47	20	12	29	8	17	39	48	16	18	22
CRLF1	13	19	9	16	14	6	18	7	1	3	9	3
OSBPL7	29	38	21	29	30	23	33	24	46	9	18	22
ZIK1	2	2	0	0	0	1	1	0	1	1	1	0
ABCC8	0	0	0	1	0	0	0	0	0	1	3	0
TMEM132A	42	45	51	29	35	36	13	45	40	47	5	30
AP2B1	575	932	574	520	666	337	457	617	627	330	367	679
TAC1	0	0	0	0	0	0	1	0	0	0	0	0
ZNF263	46	61	40	39	43	37	43	48	49	25	40	41
CX3CL1	3	7	6	7	2	2	1	8	5	6	0	1
SPATA20	100	165	52	71	126	44	55	123	127	34	42	93
CACNA1G	0	0	0	3	0	1	1	0	0	1	0	0
TNFRSF12A	35	64	22	20	31	25	6	24	54	14	2	38
YKT6	170	261	136	146	212	129	103	188	182	98	70	146
RALA	144	233	95	108	154	64	139	121	132	79	106	119
BAIAP2L1	84	108	61	120	129	42	141	80	99	21	99	81
XKRX	0	0	0	0	0	0	0	1	0	0	0	0
ETV1	42	25	28	28	28	17	21	39	27	14	21	39
XKR9	6	5	3	1	7	4	4	7	10	2	1	8
ALDH3B1	94	134	43	41	95	18	39	124	100	24	38	83
PHTF2	102	162	47	22	122	29	43	129	80	28	17	132
CCL26	0	0	1	0	0	0	0	0	0	0	0	0
FARP2	194	298	152	104	203	112	61	215	216	93	59	221
USH1C	0	0	0	0	0	0	0	0	0	0	1	0
GGCT	33	60	12	19	22	9	41	24	15	5	21	31
DBF4	67	76	11	85	57	31	72	67	76	7	50	72
TBXA2R	0	1	1	0	0	0	0	0	1	0	0	0
IFRD1	33	47	22	117	33	24	155	29	40	23	159	25
COX10	41	44	30	59	30	18	60	36	31	10	49	40
GTF2IRD1	66	94	57	189	121	41	187	61	133	27	123	62
PAF1	90	110	36	59	87	44	64	110	67	34	46	106
VPS41	329	427	168	255	278	110	164	330	293	76	162	303
ARHGAP44	0	0	0	0	0	0	0	1	0	0	0	0
ELAC2	93	123	56	74	82	42	65	94	95	26	47	111
SCIN	127	155	103	90	133	59	67	109	138	42	37	99
ARSD	91	87	46	31	77	18	16	83	62	17	11	72
PNPLA4	6	11	8	2	5	3	1	7	8	3	1	6
ADIPOR2	205	315	170	181	218	133	188	257	219	94	132	202
XKR8	1	0	0	0	0	1	0	1	0	0	0	0
UPP2	0	0	0	0	3	1	0	2	1	0	3	0
PRSS21	0	0	1	0	0	0	1	0	0	0	0	0
XKR6	8	7	6	1	11	6	3	9	2	2	1	2
PROM1	0	0	0	0	0	0	1	0	0	0	1	0
CCDC124	22	74	24	49	27	22	73	46	42	19	34	27
PAFAH1B1	236	345	237	161	222	128	149	230	230	121	173	251
NOS2	0	0	1	1	0	0	0	0	0	0	1	0
XKR5	0	0	0	0	0	0	0	0	0	0	1	0
SLC13A2	0	0	0	0	0	0	0	0	0	0	2	0
GAS7	1	0	0	2	0	0	0	0	0	0	0	0
TRAPPC6A	1	0	5	0	3	1	5	4	4	3	1	3
XKR4	0	0	0	1	0	0	0	0	0	0	0	0
SCN4A	1	0	0	0	0	2	3	0	1	2	1	1
ST7L	92	112	53	40	77	35	34	115	112	38	41	112
PAX6	9	8	2	3	6	8	0	10	7	3	3	12
RPUSD1	38	54	29	17	30	15	15	36	27	12	19	23
RHBDF1	42	53	32	62	43	21	73	47	45	17	61	31
LUC7L	96	162	92	171	143	59	140	78	173	56	121	79
CACNA2D2	1	1	1	0	3	1	1	0	1	1	3	0
BAIAP3	5	7	5	11	10	9	6	10	12	2	8	13
TSR3	25	32	19	19	27	14	25	32	31	12	20	36
PIGQ	65	109	43	18	54	26	14	68	64	25	10	69
CRAMP1	44	76	48	38	49	20	39	54	54	27	26	35
TEAD3	26	42	27	64	36	11	39	31	46	14	35	18
SELE	0	0	0	1	0	0	0	0	0	1	0	0
DNAJC11	99	131	87	50	110	59	44	91	121	50	35	106
FMO3	0	0	1	0	0	0	0	0	0	2	3	0
MYLIP	20	26	30	106	28	18	95	21	25	22	65	21
NOX1	0	0	0	0	0	0	0	1	0	0	0	0
E2F2	4	10	1	2	10	2	0	12	5	3	0	9
PSMB1	122	184	56	43	104	42	112	106	115	31	63	113
SYN1	1	1	0	5	1	0	0	0	3	1	2	0
JARID2	67	77	198	73	59	123	48	58	80	90	32	51
XK	16	15	7	3	6	1	1	16	14	5	5	20
WNK4	0	5	1	2	1	0	1	2	1	1	4	2
WNK3	70	110	58	37	78	47	16	74	64	38	26	81
DLEC1	15	16	7	4	6	3	5	7	5	3	4	8
CYTH3	137	248	387	678	192	262	341	161	191	204	235	137
ADAM22	23	43	19	10	25	7	3	30	36	10	4	31
SYPL1	117	227	95	114	155	46	149	167	153	48	81	141
CYB561	55	98	48	33	56	31	9	59	44	37	16	54
SPAG9	346	544	366	533	419	251	445	360	454	209	430	342
CELSR3	5	12	11	9	0	6	4	18	18	4	2	4
AASS	48	63	66	43	56	39	30	38	58	16	19	58
WNK2	0	0	1	2	0	0	0	0	0	0	0	0
SS18L2	18	23	6	9	17	5	15	19	16	3	6	24
MPND	19	23	9	5	13	3	22	17	22	2	8	12
MGST1	199	245	101	267	175	69	158	186	202	65	147	203
CRY1	92	109	41	98	49	29	95	76	68	25	124	70
PGLYRP1	3	3	1	0	0	0	0	0	0	0	0	0
NFIX	75	101	62	82	93	64	66	80	76	65	25	63
ST3GAL1	27	28	10	13	22	7	10	24	26	4	1	20
MMP25	0	4	1	2	4	0	4	1	6	3	4	2
IL32	2	4	28	2	0	21	6	1	0	42	5	3
WNK1	632	1072	496	901	941	365	651	716	867	338	500	671
WFIKKN1	1	2	1	1	2	1	0	0	0	0	0	0
MED24	73	109	59	100	87	27	146	65	91	26	86	83
RHOBTB2	36	45	36	25	41	22	23	47	31	30	11	32
HEATR5B	122	154	78	167	145	45	131	110	193	46	137	116
SEC62	340	573	270	275	400	204	248	341	340	173	163	312
RPS20	694	1114	443	891	916	353	1218	680	826	378	825	611
CSDE1	1445	2066	858	1616	1607	652	1921	1383	1414	485	1452	1470
UBE3C	537	747	424	321	550	321	245	539	551	252	222	575
REV3L	187	203	200	155	168	102	87	167	177	80	111	178
TENM1	19	23	21	12	30	12	15	31	36	12	13	15
MASP2	52	66	38	8	23	30	17	36	29	19	7	37
IYD	0	0	0	1	0	0	0	0	0	0	5	0
FAM76A	15	23	9	12	13	11	11	20	15	6	15	11
TRAF3IP3	6	2	2	0	4	6	1	10	4	3	0	2
POMT2	40	63	54	26	43	38	21	42	61	23	20	45
VTA1	127	169	83	65	123	62	38	137	109	53	44	89
MLXIPL	0	0	1	1	0	0	0	1	0	1	1	0
BAZ1B	290	476	180	204	294	124	157	269	304	104	126	268
RANBP9	168	192	67	215	145	75	190	135	177	52	156	118
ETV7	0	0	0	0	0	5	0	0	0	0	0	0
SPRTN	76	92	47	27	63	34	36	74	67	20	18	56
METTL13	69	113	51	61	63	31	54	68	61	17	42	89
WAKMAR2	0	0	3	0	1	4	2	2	0	1	1	1
ZNF207	694	866	480	558	654	346	567	648	597	290	453	663
UQCRC1	115	192	63	125	137	63	182	120	120	52	114	114
STARD3NL	139	180	88	99	130	80	104	119	110	67	62	142
CD9	0	0	5	0	0	2	0	0	0	2	0	0
HHATL	0	0	0	0	0	0	0	0	0	0	3	0
NCAPD2	373	513	94	237	361	72	226	342	333	52	138	391
IFFO1	31	47	15	35	47	25	34	37	42	10	27	38
GIPR	2	2	0	1	1	3	2	1	1	2	2	1
PHF7	1	4	3	0	5	0	2	1	9	2	4	7
SEMA3G	0	0	0	0	0	0	2	0	0	2	0	0
NISCH	120	161	91	125	122	64	130	122	141	53	84	134
STAB1	11	18	9	1	8	10	3	9	6	1	1	9
FUZ	8	21	8	8	5	7	6	10	11	4	4	5
SLC6A13	8	5	1	0	1	4	0	3	1	3	0	2
IDS	17	37	51	36	30	35	31	23	16	17	31	18
PRSS3	2	0	0	0	0	0	0	0	2	0	0	0
ZNF200	26	42	16	7	22	7	2	19	25	12	7	22
CD4	0	1	0	0	0	0	0	0	0	0	0	0
LRRC23	3	15	6	4	15	1	4	10	14	4	10	4
VRK3	61	80	39	43	59	31	32	54	65	22	21	46
HFE	31	52	27	16	51	7	7	58	34	18	5	36
SCMH1	61	118	53	105	80	39	79	80	99	31	60	54
FYN	0	0	0	0	1	2	0	1	1	0	0	0
HIVEP2	91	136	73	176	139	59	89	63	118	58	57	56
FMO1	0	0	0	0	0	0	0	0	1	0	1	0
ELOA	106	153	99	155	102	79	165	106	104	52	124	130
LYPLA2	56	90	35	24	62	22	24	65	48	29	25	62
CLCN6	95	133	57	153	82	35	145	82	113	21	136	96
MRC2	206	283	216	132	286	246	164	149	250	191	63	107
NME1-NME2	0	0	0	1	2	1	0	0	0	0	1	0
SLC6A7	0	0	0	0	0	0	0	0	0	0	1	0
TSPAN9	30	27	23	9	21	11	7	22	17	9	10	13
BTBD7	171	251	85	69	183	56	25	183	199	53	25	175
APBA3	7	10	9	14	16	3	13	11	15	8	15	17
VRK2	92	124	93	108	114	82	89	83	133	51	54	121
ABHD5	36	44	21	15	38	19	10	32	30	13	7	40
VRK1	78	110	25	43	69	15	22	55	71	11	28	78
MBTD1	143	237	86	104	147	62	79	122	169	40	65	141
UTP18	71	127	46	45	66	27	73	59	83	26	90	80
RNF216	176	247	165	144	211	109	136	182	211	84	120	152
TTC19	74	113	55	57	79	35	57	73	66	29	43	82
PTBP1	804	1034	430	635	690	289	841	817	734	245	601	807
DPF1	3	7	4	1	2	0	0	2	2	1	0	2
SYT7	0	1	0	0	1	0	0	0	0	1	1	0
LARS2	36	55	26	30	26	26	24	54	42	17	12	57
VKORC1L1	134	216	60	70	124	46	45	147	123	36	35	133
PLAUR	7	9	20	36	8	17	29	13	16	12	23	5
ANLN	623	1072	171	280	694	111	329	706	704	109	211	716
WIZ	112	161	75	55	104	42	59	122	129	47	17	102
RABGAP1	125	143	44	113	102	34	70	89	97	15	53	84
DCN	0	0	0	0	0	2	0	0	0	0	0	0
QPCTL	15	45	14	28	29	12	15	17	23	8	20	24
PPP5C	100	157	43	38	72	50	50	96	89	40	37	90
CEP68	78	88	62	36	75	43	14	51	59	27	13	46
VKORC1	48	87	48	83	69	40	99	47	57	34	45	43
ZBTB32	4	3	1	0	4	0	0	2	3	1	0	1
TYROBP	0	0	0	1	0	0	0	0	0	0	0	0
LDAF1	11	37	26	56	32	31	60	19	48	21	52	26
GABRA3	0	0	0	0	0	0	0	0	0	0	2	0
BRCA1	154	182	54	27	155	39	16	173	138	21	15	156
ERCC1	79	150	112	106	94	79	97	109	122	72	59	106
CD22	0	0	0	2	0	0	1	0	0	0	1	1
SEMA3B	5	15	7	23	8	1	14	1	13	3	18	2
MBTPS2	125	164	59	105	142	52	104	141	177	32	88	121
VCPKMT	13	20	11	30	17	2	34	17	15	6	41	9
EXTL3	60	103	55	42	73	55	20	67	73	45	19	72
NR1H4	0	0	0	0	1	0	0	0	0	0	0	0
ELOVL5	840	989	427	540	710	303	569	904	730	244	391	795
ALOX5	0	0	2	2	1	0	1	0	0	0	1	0
CALCOCO1	69	79	59	43	81	46	35	72	95	32	40	55
UBR7	36	52	27	23	51	17	15	39	34	6	11	29
UPK3BP1	0	2	0	0	0	0	0	0	0	0	0	0
EHD3	3	1	4	0	0	3	0	1	8	1	0	3
PSMC4	109	135	79	85	112	52	75	105	87	25	48	122
MAN2B2	88	131	94	71	122	54	60	92	109	46	41	72
SLC7A14	0	0	0	3	0	0	1	0	0	0	1	0
CLDN11	2	8	1	1	1	1	0	10	10	4	0	7
SLC25A39	134	178	65	93	151	72	74	129	140	52	93	132
MVP	184	237	131	115	152	110	97	170	192	72	76	132
NUB1	132	237	118	152	182	123	222	157	153	101	143	112
PGM3	122	227	106	129	141	93	139	116	148	55	161	132
RWDD2A	12	26	14	0	24	10	4	16	16	10	1	19
UPK3BL3P	0	4	3	3	4	2	3	2	4	0	0	4
POLR3B	51	50	20	14	27	15	10	29	41	22	11	42
ANGEL1	37	62	25	26	37	19	11	47	41	17	7	30
RNF14	46	74	34	73	43	23	50	52	62	15	38	67
DNASE1L1	28	55	21	30	30	11	48	28	39	13	39	32
DDX11	66	84	38	35	51	13	25	74	74	18	42	76
HEBP1	69	127	38	63	90	36	94	57	96	36	86	68
GPRC5A	21	106	335	445	57	243	390	31	93	264	348	44
MAMLD1	5	13	62	59	14	28	44	6	10	45	22	11
CD6	0	0	0	0	0	0	0	0	0	0	3	0
TACC3	151	194	48	92	134	36	78	165	150	22	61	144
UFL1	108	133	40	81	90	29	79	90	89	18	34	93
POLA2	14	30	11	11	15	4	16	10	19	12	3	18
ZC3H3	39	105	46	63	66	42	45	76	78	37	52	61
CAPN1	215	317	160	112	226	109	135	240	240	66	90	194
ACP3	0	0	0	0	0	0	1	1	0	0	0	0
MDH1	210	307	95	97	215	72	81	185	190	55	80	201
SLC30A9	185	328	123	121	209	88	96	198	268	75	104	210
MTMR11	7	17	13	9	10	11	28	10	15	8	14	14
COX15	100	127	50	76	109	25	71	98	93	34	63	68
CCDC88C	26	49	31	39	27	17	13	25	19	11	6	18
YAF2	41	78	37	73	53	24	76	69	81	25	52	49
ZMYND11	258	319	116	94	229	92	83	259	235	64	42	235
DPEP1	8	1	0	0	4	3	5	8	2	2	0	0
BID	30	60	40	36	41	39	19	37	34	20	14	42
NPC1L1	0	0	2	0	0	1	4	1	2	2	1	2
XYLT2	42	80	39	63	80	28	45	52	95	28	26	51
RGPD5	0	4	1	6	2	2	2	4	4	2	5	2
NUDCD3	128	190	91	108	140	58	78	133	147	30	56	132
ISL1	0	2	0	4	0	0	0	0	0	2	0	2
CLCA4	0	0	0	0	0	0	0	0	0	1	0	0
GLT8D1	39	74	44	41	53	27	40	43	47	29	20	43
ATP2C1	301	504	193	161	359	168	193	310	326	121	119	329
IGF1	0	0	0	0	3	0	0	0	0	0	0	0
SLC38A5	1	2	4	2	2	7	0	2	0	4	1	1
RALBP1	497	709	422	568	534	314	536	476	525	304	404	368
RUFY3	76	87	50	60	72	58	76	64	64	34	50	66
CNTN1	0	0	0	0	2	0	2	1	1	0	1	0
SLC11A1	0	0	1	1	1	2	0	0	1	0	2	0
WWTR1	508	579	543	232	452	369	115	529	321	260	81	423
AGPS	313	432	490	191	287	293	137	329	233	226	109	363
ZNF285CP	0	0	0	0	0	0	0	0	0	0	3	0
STEEP1	25	46	39	21	23	13	32	38	27	12	28	44
ATP1A2	0	2	11	0	0	4	1	0	1	17	2	0
TTC27	59	93	43	70	60	35	51	54	58	22	48	67
VSIG2	0	0	0	0	0	0	0	0	1	0	0	1
PHLDB1	315	394	200	148	295	141	134	334	302	109	90	273
MARCO	0	0	0	0	0	0	0	0	0	0	2	0
CYP24A1	288	554	229	423	406	173	323	371	501	136	324	336
PRDM11	47	53	31	26	40	23	14	46	36	20	10	41
SNAI2	6	19	52	66	16	54	103	4	14	40	45	4
CD74	18	18	55	6	16	39	7	15	14	41	10	15
ZRANB1	111	172	109	97	160	105	73	107	109	62	60	96
NCDN	48	61	42	20	49	49	20	51	51	24	15	41
ADGRA2	0	7	122	141	4	74	94	10	5	56	29	4
ZFP64	79	81	39	92	68	22	60	72	75	25	41	65
MNAT1	38	33	21	21	25	14	24	28	51	19	14	23
SAMD4A	15	62	58	34	44	36	37	35	40	40	15	19
RUNX3	5	11	55	24	3	32	23	6	12	27	11	5
MRE11	167	237	52	56	147	34	45	146	167	41	53	159
UPK3BL1	0	0	0	0	0	0	1	0	0	0	0	0
SERPINB1	144	204	72	100	192	64	146	156	129	51	87	130
CYP3A43	0	0	0	1	0	0	0	0	0	0	2	0
SLC7A9	3	0	0	1	0	0	0	0	0	0	0	0
SPAST	123	209	65	79	156	51	55	159	116	38	44	146
NRXN3	52	64	31	30	45	12	20	62	45	5	17	60
OSBPL5	13	15	22	12	25	17	6	17	15	12	7	7
AQR	356	471	177	228	368	106	233	373	343	93	170	294
CPS1	41	46	17	26	36	8	14	40	39	11	16	32
C8B	0	1	0	0	0	0	2	0	0	0	0	0
FHL1	13	23	11	12	13	6	15	2	9	8	6	7
RTF2	131	144	87	107	101	62	155	131	140	40	88	125
NLRP2	0	0	1	2	0	0	0	0	0	1	0	0
SLC45A4	96	84	91	74	65	81	42	93	59	59	33	71
RNF10	308	366	184	209	299	165	287	308	266	124	183	285
ZNF839	28	23	11	4	23	7	4	23	9	6	7	28
ZDHHC6	88	139	65	70	122	47	98	129	108	43	72	100
GRAMD1B	0	0	1	0	0	0	1	0	0	0	0	0
RNH1	137	180	113	172	133	79	180	137	125	78	81	141
NDUFS1	254	365	172	171	283	114	158	301	323	93	131	272
RB1CC1	283	406	164	144	383	134	170	213	319	79	120	232
ERP44	103	107	114	103	93	70	110	79	109	68	89	79
ALAS1	82	113	34	68	92	46	80	79	53	28	59	62
BIRC3	26	22	26	12	13	27	29	41	13	25	15	41
UPK3B	19	13	4	5	20	2	7	14	6	3	5	18
GLRX2	121	160	94	61	126	79	29	137	104	58	46	143
SNAPC1	23	34	12	14	22	5	8	26	24	5	16	18
DERA	148	175	71	59	148	33	82	136	177	20	54	129
STRAP	298	381	147	204	275	114	246	244	279	100	153	230
ABCC2	2	5	6	0	2	1	3	4	2	0	4	1
DEF6	0	0	0	0	0	1	0	0	1	0	0	1
UPK2	2	9	6	9	10	0	16	2	5	1	3	3
GCLM	88	157	20	41	98	29	30	84	88	18	16	92
UBR2	138	153	87	85	121	68	84	123	123	41	92	127
EHD2	501	730	362	275	691	307	219	422	609	245	145	379
DEPDC1	277	362	52	100	193	31	96	275	177	27	29	304
CCDC28A	20	31	8	20	15	8	36	24	21	4	13	17
RRAGD	2	2	2	3	5	1	0	3	0	1	0	1
HSF2	39	52	26	61	48	19	80	47	56	9	70	43
PHF20	164	226	105	111	146	41	82	129	144	26	75	139
HSD17B6	5	10	5	3	16	2	3	12	7	0	4	21
NR1H3	45	41	27	44	34	20	37	47	53	17	25	43
TYMP	3	10	8	0	2	2	0	6	8	4	0	0
NCAPH2	28	51	22	10	19	23	21	28	26	14	12	30
TOMM34	73	133	45	49	67	30	37	85	91	27	36	93
SEC63	225	297	169	236	220	100	197	218	241	98	202	226
UPK1B	2	2	5	5	3	7	2	6	5	1	6	4
VIM	3949	6741	2849	5493	6690	2333	7237	3906	5487	2042	4714	3414
RTEL1-TNFRSF6B	4	7	8	7	8	4	2	7	12	1	8	7
FAS	67	78	34	20	39	17	30	58	53	11	20	52
RNASET2	86	201	213	142	213	138	127	77	234	88	120	76
CD44	199	501	191	166	363	125	167	267	331	122	139	272
UPK1A	0	0	0	0	0	3	1	0	0	0	0	0
AGPAT4	165	222	142	125	184	135	91	167	224	113	86	130
SLAMF7	0	0	0	0	0	3	0	0	0	0	0	0
BTN3A1	55	69	71	66	54	71	40	47	70	51	35	40
MIPEP	57	100	30	32	41	25	32	58	73	10	18	63
UNKL	60	75	23	46	60	15	26	48	40	10	23	41
INSRR	0	0	1	0	0	0	1	0	0	0	0	0
IFNGR1	38	64	24	76	52	16	45	47	37	23	28	50
B4GALT7	26	35	24	19	31	12	17	25	39	20	13	27
SH2D2A	1	0	1	0	0	0	1	0	0	0	0	0
UNK	150	126	93	95	146	60	99	138	129	38	57	136
VEZT	148	198	162	133	171	72	128	149	133	101	106	128
POU2F2	2	4	5	3	2	4	1	1	1	3	2	3
BRD9	93	136	72	147	88	68	110	77	91	30	110	86
SNX1	192	260	143	92	214	96	97	220	197	73	83	168
TBPL1	37	37	31	16	22	11	33	36	20	23	23	22
ARNTL2	92	138	45	25	106	39	13	95	76	33	11	99
BCLAF1	370	518	159	133	342	137	149	409	323	113	142	424
SLC39A9	241	280	96	195	181	82	163	239	187	61	134	222
ULK4P3	0	1	1	0	0	0	0	2	0	0	1	1
TFB1M	28	51	15	17	35	19	13	36	26	3	13	29
RABEP1	149	210	97	124	163	80	82	157	167	49	73	143
HMGB3	125	148	58	15	88	31	28	107	73	16	18	113
NUP160	139	265	116	176	215	74	164	180	195	82	127	194
ULK4P2	2	1	3	0	2	7	0	5	2	2	0	1
ULK4	46	71	30	84	59	10	61	65	77	19	66	43
ULK3	22	44	13	25	24	5	17	40	30	10	10	28
GRN	400	546	330	211	398	239	177	379	431	163	121	322
FAM13B	172	183	157	92	146	91	116	119	125	77	92	129
ARHGAP31	53	55	54	13	49	43	9	81	49	54	9	53
CENPQ	8	21	9	17	11	2	7	15	18	3	10	13
SARS1	118	197	104	256	115	79	349	96	118	75	323	110
RANBP3	154	207	116	101	143	68	84	141	152	70	88	135
ARID4A	98	138	60	60	99	44	64	87	121	26	61	89
EIPR1	29	45	21	13	32	19	24	33	28	10	18	37
PNPLA6	162	274	69	78	183	62	87	188	222	56	44	146
IFT88	44	74	35	15	76	15	13	47	91	11	22	63
ALG1	65	73	27	23	45	20	21	54	35	12	12	65
ZCCHC8	101	177	62	131	102	63	164	146	156	40	118	132
ABCF2	54	67	37	38	59	22	28	52	52	24	19	62
CHPF2	137	214	180	142	126	120	122	155	141	106	47	148
LRRC7	8	6	6	3	9	5	10	6	8	4	6	4
FUT8	66	92	38	26	104	42	36	69	99	24	20	66
UBA6	260	422	212	315	319	191	252	238	348	155	222	267
GAB2	113	182	50	267	169	27	191	141	204	23	121	102
ATP6V0A1	48	103	48	82	52	28	69	70	58	29	67	74
PIAS1	140	166	126	140	157	60	115	146	157	62	76	155
SLC4A7	382	627	258	398	429	174	268	412	510	181	236	388
APBA2	0	2	0	0	0	0	0	0	0	2	5	0
ULK2	0	0	0	2	0	0	0	0	0	0	6	0
CLXN	0	0	0	1	1	1	0	0	0	0	2	0
TMSB10	1180	1782	771	938	1338	665	1418	1162	1306	529	1151	892
ASTE1	28	54	27	17	26	22	10	33	28	13	6	40
RNF19A	110	189	81	94	157	62	102	138	160	48	47	124
PEX3	26	25	39	22	31	21	10	36	38	16	17	20
GABARAPL2	90	117	51	77	97	43	65	69	78	32	62	60
MYOC	0	0	1	0	0	1	0	0	0	2	0	0
SH3YL1	45	69	47	23	44	23	34	49	81	17	20	28
FAM136A	104	131	55	46	85	28	60	127	65	32	42	104
VCL	707	985	957	669	629	590	676	776	698	481	439	789
DEPDC1B	50	45	9	22	35	8	10	48	27	7	2	49
ULK1	78	138	84	155	123	96	175	103	138	65	126	67
NSMAF	110	143	56	84	105	23	78	85	108	29	86	106
ADSS2	242	270	86	217	175	56	180	217	232	56	137	239
STAP1	0	0	0	0	0	1	0	0	1	0	0	0
TIMP2	1114	1391	471	685	1086	342	491	1112	941	290	308	926
RFC1	248	343	136	215	284	110	240	247	279	84	238	232
TBC1D23	99	153	83	116	134	73	106	101	123	63	67	100
CUL3	265	328	182	120	235	94	68	269	247	102	77	321
MYOM2	0	0	114	7	0	79	5	1	1	68	1	0
CYP46A1	0	0	0	1	1	0	1	0	1	0	0	0
ZZZ3	128	171	67	103	117	48	86	125	132	33	67	133
USP2	0	0	1	0	0	0	0	0	0	0	0	0
CASR	0	0	0	0	0	0	1	0	0	1	0	0
TUBG2	21	39	15	56	33	13	53	25	36	13	34	22
RPL26L1	20	36	14	17	24	9	11	12	14	3	24	14
FLT4	0	0	23	4	0	15	0	0	0	4	1	0
NSUN2	264	480	205	152	258	141	156	295	286	123	163	232
FBXO42	52	86	56	44	62	40	31	53	53	33	33	57
MFAP3	145	199	103	89	122	57	48	139	114	86	38	165
MRI1	51	77	98	66	47	57	89	54	46	53	44	50
METTL1	30	25	20	20	24	11	5	27	20	15	4	25
AGA	24	54	12	9	33	10	16	31	32	19	12	49
UHMK1	499	674	524	505	532	328	441	526	425	291	329	528
BOD1L1	345	599	204	453	471	152	288	390	512	137	268	392
MAT2B	157	221	85	89	145	59	78	134	133	34	45	143
TLL1	38	15	3	3	13	6	5	24	12	8	3	51
EDC4	119	147	69	74	93	73	69	120	98	51	46	122
TRIO	526	779	775	577	675	567	414	518	737	467	326	500
VCAN	5146	7168	1426	3495	6411	900	2887	5374	6136	678	2156	4580
CLEC16A	87	91	68	53	89	40	41	104	91	22	24	67
MSR1	41	65	67	86	53	54	85	52	54	38	60	49
CDH1	5	0	1	0	0	0	0	0	0	0	0	0
MTREX	210	273	259	192	155	173	127	176	165	139	128	176
DNAH5	7	22	13	3	8	13	2	14	21	12	6	12
ZFYVE16	209	258	93	51	191	54	32	209	184	43	37	175
RIPOR1	187	292	141	249	236	127	213	197	212	103	119	188
C6	0	1	0	0	0	0	0	0	0	0	0	0
RAI14	350	637	449	371	387	364	304	430	353	291	232	368
SOX30	0	0	0	0	0	0	0	0	0	0	3	0
UCKL1-AS1	18	17	16	21	18	8	25	12	14	12	13	24
PHLPP2	61	130	88	95	89	57	52	79	105	39	46	82
SPDL1	149	211	89	60	131	42	46	194	144	26	28	175
STAU2	296	372	113	101	298	78	108	285	273	65	69	274
SLC66A1	31	41	12	7	30	15	12	32	14	17	6	28
CTNS	108	125	33	20	77	29	27	99	115	22	23	78
RTN4R	2	2	0	1	2	1	2	0	1	2	2	0
PHF23	67	78	33	20	48	23	19	57	49	23	10	61
CDH10	0	2	1	0	0	1	4	1	1	1	4	2
INPP4A	64	111	78	51	72	36	43	77	108	43	32	66
RAB27B	163	228	42	97	165	36	78	224	186	30	73	200
PSMA4	311	456	184	95	282	145	88	329	236	118	82	336
MYO16	0	4	3	2	1	0	0	1	2	2	1	2
LSG1	63	139	76	86	90	38	71	84	98	36	63	97
PARP3	16	38	28	11	27	26	20	18	21	20	17	16
TNC	0	0	5	0	0	5	4	0	0	4	0	0
THAP3	43	67	51	39	50	27	33	44	39	15	28	30
RIPOR3	13	22	6	5	14	6	1	15	9	9	1	14
TDP1	70	59	23	21	42	18	16	51	45	6	20	59
AIFM2	58	56	41	58	48	34	48	51	56	21	34	50
RPL17-C18orf32	0	0	0	0	0	0	0	0	2	0	0	0
SPATA7	20	20	7	8	12	6	13	13	21	2	11	14
MED17	56	80	38	53	58	25	48	49	55	16	72	55
RETSAT	61	97	37	69	65	39	66	66	96	22	36	81
CAPG	64	96	32	53	66	26	51	59	76	31	60	63
AP2S1	116	106	85	58	84	56	105	79	91	34	85	99
USH2A	6	8	4	0	4	4	1	0	7	0	9	1
TG	0	0	1	0	0	2	1	0	0	0	3	0
ADAM28	0	0	0	0	0	0	0	0	1	1	1	0
BARX2	0	0	0	0	0	0	0	0	0	0	1	1
DCUN1D1	277	310	175	123	226	114	133	260	249	106	67	276
JADE2	187	243	124	101	162	98	92	176	191	76	54	207
ZIC2	63	76	24	96	68	16	55	63	87	19	36	55
LCP2	0	0	0	3	0	3	0	0	0	1	0	0
TRIT1	58	94	42	43	61	45	45	60	83	27	39	52
ADRB1	3	4	1	2	4	0	0	2	3	1	0	1
CUL7	75	125	31	42	98	34	22	118	114	34	25	82
CTNNA1	998	1508	694	833	1067	535	962	1105	1117	460	785	1003
UCKL1	41	75	48	79	54	33	84	61	57	24	61	50
CNTLN	64	82	35	36	68	26	42	44	69	13	25	67
EPHA3	5	3	0	0	2	3	0	1	0	0	0	0
HSPA5	824	1088	930	1517	690	741	1777	906	624	697	1436	842
DSG2	808	1355	425	1022	1295	334	748	868	1215	296	457	856
GEMIN8	51	62	23	40	51	21	48	35	48	5	31	27
OFD1	95	154	88	113	132	77	138	85	113	50	117	88
GPM6B	9	10	15	3	1	3	0	3	8	4	0	11
PREX2	605	1089	590	575	1013	382	424	675	1086	348	400	597
WDR37	63	56	26	37	46	18	45	70	38	19	19	39
YTHDC2	142	214	102	103	166	65	64	149	212	42	56	141
CTPS2	71	127	41	69	97	27	46	73	88	21	53	93
ATP6V1H	106	148	36	58	91	24	67	101	92	20	50	97
POLR2B	207	304	156	150	185	118	162	213	221	108	158	243
FAM214A	46	54	32	36	39	7	63	18	36	7	47	48
ARAP2	75	81	62	54	71	49	45	83	88	33	34	65
TPR	689	1178	433	709	861	346	727	682	889	266	471	733
CP	30	39	41	44	46	29	22	32	47	23	25	26
UCK2	116	188	117	128	138	68	110	119	135	71	93	145
DTNBP1	26	29	10	19	20	8	26	20	27	15	20	28
UCK1	21	27	4	13	24	8	15	29	18	6	15	12
ANO2	0	0	1	0	0	1	0	0	0	0	4	0
UBE2K	437	598	277	183	417	240	144	446	410	206	139	458
SCML1	32	27	57	71	39	41	65	36	39	37	53	46
WWC3	128	179	136	155	147	126	80	135	150	93	62	131
ARHGAP6	9	4	0	0	3	0	4	9	2	0	1	2
FAM184B	41	53	34	40	43	32	51	47	42	25	38	55
MAP4	658	1027	695	688	799	513	779	648	850	370	584	626
GOPC	86	117	63	44	107	50	30	98	93	33	31	76
ROS1	0	1	3	0	0	2	0	1	0	0	0	0
USP28	105	152	77	114	130	64	84	129	132	55	72	98
HDAC9	7	22	27	11	11	23	7	20	34	19	2	13
TSPAN17	69	116	42	26	75	40	28	73	76	34	19	65
NOP16	61	78	51	69	64	42	79	84	54	39	45	63
CC2D2A	63	61	30	53	52	31	42	76	60	14	18	52
RRM2B	87	139	52	101	115	37	71	97	78	45	44	104
ZNF800	70	119	79	86	71	46	53	115	88	25	50	94
TNFRSF17	0	0	1	0	0	0	0	0	0	0	0	0
SNX29	217	250	52	49	220	31	35	236	248	22	14	196
LMO3	4	1	3	0	2	0	0	9	2	0	0	2
MRPS10	82	98	41	89	78	30	111	74	81	23	63	70
RSF1	470	592	348	514	440	276	414	473	481	212	297	401
VPS13D	269	350	266	251	287	154	189	228	338	128	186	244
CELF2	0	0	0	0	0	0	2	0	0	0	0	0
FAM120A	380	582	268	323	461	190	183	399	417	152	154	375
R3HDM1	206	300	174	157	221	112	193	210	206	77	96	200
COL9A2	0	0	0	0	0	0	0	2	1	1	0	0
TYK2	90	140	65	61	100	59	63	98	117	46	55	103
ERCC8	58	56	41	18	53	42	14	64	79	28	19	52
ADAMTS6	16	28	11	13	34	7	25	21	27	3	19	20
H6PD	159	229	69	92	232	50	50	194	235	49	35	146
VAMP3	171	257	157	203	197	93	242	172	170	70	157	168
PER3	18	23	19	47	26	7	35	31	23	10	35	18
UTS2	4	3	3	5	3	2	1	4	0	3	3	0
TNFRSF9	0	0	8	0	0	6	0	0	0	3	0	0
EPN3	1	0	0	1	4	0	0	0	0	0	1	1
LTBP1	0	0	1	3	1	2	0	1	1	0	0	0
RCN1	214	377	219	146	224	205	97	271	240	162	108	244
ELN	1	2	0	1	1	2	0	2	2	0	0	1
RFC2	41	58	18	14	32	14	20	40	29	11	11	42
ARID1B	121	145	89	119	135	55	91	109	135	39	48	125
CLPTM1L	164	294	588	561	186	623	560	183	173	494	532	172
NEDD4L	223	334	211	222	267	107	235	251	331	128	234	225
FOXP3	1	0	0	0	0	2	1	0	1	1	1	0
PPP1R3F	10	13	6	5	12	1	3	12	12	3	3	9
HEXB	176	226	93	169	137	52	182	187	170	51	153	162
PTCD2	35	30	13	17	26	2	10	31	30	11	10	20
NEXMIF	0	0	0	0	2	0	0	0	0	0	0	0
TXK	0	0	0	0	0	1	0	0	0	2	0	0
TWNK	47	66	39	29	28	32	16	32	47	23	8	33
ARHGEF5	69	103	37	44	67	20	37	91	69	16	19	73
NFE2L3	21	18	28	18	24	30	21	35	41	27	20	31
MCUR1	126	109	70	72	97	37	57	104	97	50	61	87
LIMA1	113	118	64	147	77	70	125	100	81	41	104	101
LETMD1	31	63	38	56	75	29	70	53	64	14	42	40
SLC4A8	0	1	1	0	2	0	1	1	1	2	2	0
LAMC3	0	1	0	2	0	0	1	0	0	0	0	0
PTGER3	0	0	0	2	0	0	1	0	0	0	0	0
TTK	85	116	23	48	88	18	70	79	94	20	60	117
COL23A1	0	0	0	1	0	4	2	0	0	2	0	0
BCAR1	125	185	134	194	120	111	168	132	153	94	122	137
FHIP1B	39	59	31	25	48	25	17	43	37	17	11	51
HERPUD1	134	233	89	163	178	88	116	172	140	74	144	128
HOMER3	62	72	24	51	48	26	65	65	51	12	57	40
RAD51	21	39	11	2	17	8	2	16	22	9	0	25
POLQ	137	143	35	24	102	26	13	141	103	17	14	139
TTBK2-AS1	35	41	12	45	39	6	23	35	62	14	10	29
CYBA	138	174	92	45	114	92	63	127	98	63	51	98
THOC3	26	60	10	21	50	11	17	29	24	10	11	30
HEBP2	26	42	19	42	39	8	48	35	46	10	34	39
MPHOSPH9	177	219	76	98	185	61	90	187	185	35	76	139
TTBK2	139	130	68	147	142	84	110	117	189	47	78	98
PRSS8	0	0	0	1	0	0	0	1	0	0	0	0
TSSK6	1	5	5	0	5	0	0	3	6	2	0	7
RRP12	102	133	108	115	89	85	108	104	86	79	49	94
FNIP2	53	59	32	64	31	28	25	37	48	13	38	52
MSMO1	104	95	43	83	75	33	178	78	73	26	155	84
TTC17	208	316	183	329	314	119	321	201	339	110	238	173
ALX4	0	0	0	1	0	0	0	0	0	1	1	0
FSTL4	0	0	0	0	0	0	2	0	0	1	0	0
FOXN3	3	3	1	2	1	0	0	0	1	0	0	1
METTL24	1	0	0	0	0	0	0	0	0	0	3	0
TSSK5P	0	0	1	0	0	1	0	1	0	3	0	1
MRTO4	46	78	44	34	31	25	31	59	46	24	17	58
NNAT	2	0	5	0	3	2	3	1	0	0	3	2
USE1	14	35	12	23	22	10	23	11	16	7	10	5
MCF2L2	10	12	9	7	14	5	5	15	14	9	5	20
NRIP2	3	4	1	3	1	1	2	2	6	2	0	4
LAMA3	274	283	50	67	184	42	54	240	282	41	53	233
AP5M1	105	123	51	18	57	24	6	90	62	26	7	90
ANAPC4	92	127	42	63	111	33	62	108	101	24	48	64
TSSK4	6	9	7	5	8	1	3	4	2	4	0	3
TRAPPC3	88	101	47	45	77	36	46	93	88	35	26	91
THRAP3	611	801	304	465	585	288	432	584	554	206	318	566
PHPT1	41	45	27	17	26	25	35	17	30	6	31	28
ENTPD2	0	0	0	0	0	0	0	0	0	1	0	0
ARID4B	212	319	170	137	245	126	122	217	227	118	120	219
OPN3	98	133	45	59	148	34	52	90	97	28	51	69
SDCCAG8	44	52	27	17	36	13	25	45	58	22	17	39
PTPRN	0	0	0	1	0	0	0	0	0	0	1	0
HHAT	42	49	11	16	33	10	5	37	13	3	6	33
TSSK3	3	15	11	6	18	7	6	10	17	6	4	5
FOXC1	10	12	55	44	14	35	38	3	21	34	18	12
TBC1D22A	49	77	43	27	57	23	32	34	73	18	19	48
SYNE2	3128	3538	1180	2374	3036	669	2246	2994	3883	469	2118	2781
TSSK1B	0	2	0	0	1	0	0	1	2	0	0	0
ATP9A	147	183	41	77	171	27	43	148	145	20	39	114
CHRDL2	0	0	14	8	0	6	7	2	1	2	7	0
FAM168A	286	383	281	211	362	204	155	289	301	185	92	237
RELT	16	41	23	16	21	21	11	24	31	19	15	16
GALC	0	0	0	0	0	0	0	0	1	0	0	1
NOP58	171	233	117	79	110	94	123	154	128	63	125	169
SZRD1	232	285	173	109	216	100	92	189	171	92	87	203
TSKU	3	17	15	21	8	14	22	3	12	14	19	6
CUL1	196	283	139	108	180	81	90	195	222	56	78	193
FAM114A2	43	70	20	9	36	22	12	54	56	12	20	38
CYFIP2	19	69	10	30	49	7	32	55	47	5	33	45
TAB2	219	349	188	290	308	149	270	291	298	144	178	250
GINM1	34	53	40	63	57	16	54	58	43	16	45	40
TSKS	0	0	0	0	0	0	3	0	0	2	0	0
USP36	150	257	146	424	170	80	394	158	219	75	396	177
TRIQK	101	123	47	99	141	29	117	132	110	40	67	89
MCOLN3	1	0	0	0	0	0	0	0	0	0	0	4
CCDC85A	1	3	0	0	4	0	1	0	3	0	0	0
PUM2	488	617	271	494	524	207	336	418	513	167	258	495
MRPL43	97	87	31	43	72	28	62	55	59	15	49	66
ITIH4	0	0	4	1	0	2	0	0	0	1	0	0
ITIH1	0	0	2	0	0	0	0	0	0	0	0	0
HPF1	38	43	7	2	34	18	9	28	33	5	7	19
ZFR	390	519	286	628	383	230	645	338	391	189	502	379
ZNF280C	137	166	64	90	122	39	74	112	121	39	87	123
NPFFR2	12	13	2	4	11	3	1	6	9	1	0	7
PHF21B	3	2	5	9	7	3	16	1	8	3	8	4
TRAF1	0	0	0	0	0	1	0	0	0	0	0	0
RC3H2	128	183	99	111	112	79	78	161	107	78	47	120
IL17RB	5	5	3	2	8	2	0	6	4	1	1	2
TRAF3IP2	9	32	24	37	28	13	18	16	33	11	35	11
GYG2	95	101	26	21	83	17	30	52	65	12	27	75
DCBLD2	839	1267	422	248	963	260	164	1047	1081	275	111	921
SERPINB3	0	0	0	0	0	1	0	0	0	0	0	0
SOAT1	368	659	226	267	463	176	226	446	429	155	229	429
TRANK1	24	12	50	1	12	82	0	13	12	37	0	26
MSH4	0	3	1	0	1	0	0	0	1	0	0	0
F7	0	0	0	1	0	0	0	0	0	0	0	0
GDI2	565	895	363	564	685	226	667	614	649	201	473	584
PRDM1	0	2	4	4	0	3	1	0	0	5	0	2
ATG5	61	102	50	52	66	24	43	59	53	30	52	89
TMCC3	0	0	0	0	0	0	0	0	0	0	1	0
PITHD1	48	84	38	51	51	30	59	55	50	24	34	63
MTA3	121	141	63	78	117	47	99	111	122	35	88	107
USP13	182	179	57	31	141	44	20	178	144	24	12	178
ATP11B	223	399	124	220	304	95	132	222	292	80	119	220
LAMC2	49	81	29	23	81	19	10	42	71	19	11	43
TRAK2	215	206	230	59	176	163	63	189	153	131	51	168
SEC61A1	527	734	437	348	507	350	327	568	509	194	252	492
PPP1R12A	287	399	255	349	349	155	201	312	341	128	182	333
RASGRF1	0	2	0	0	0	0	0	1	0	0	1	0
TRAK1	90	123	89	114	100	71	106	77	96	48	39	93
CROCC	29	65	29	27	47	25	21	32	34	14	17	27
POLR3E	72	146	61	154	96	41	113	60	129	39	109	84
ATP2B4	9	18	28	10	20	19	12	9	17	14	9	8
ZC3H11A	22	25	21	14	24	22	10	16	18	14	25	22
TPTEP2-CSNK1E	0	0	0	1	0	0	0	0	1	1	0	0
YIPF1	60	93	41	75	79	24	103	74	67	33	51	61
NDC1	226	361	86	65	222	63	65	208	235	44	66	263
TPRKBP2	1	1	0	3	0	1	1	1	0	1	0	0
FLYWCH1	35	54	26	35	38	17	17	30	40	16	14	25
TPRKB	35	64	14	19	38	19	18	35	34	11	30	50
TBXAS1	7	8	4	6	12	4	0	5	7	4	4	7
PARP12	66	77	186	81	52	206	47	89	73	173	51	96
ALDH18A1	341	537	199	233	471	122	238	375	501	99	231	295
TARBP1	115	194	77	74	158	39	84	142	187	25	76	134
GATB	21	37	18	6	21	9	11	25	19	7	13	28
MXD1	33	45	3	21	37	4	15	34	26	5	16	30
TPK1	45	56	13	24	48	8	18	40	50	3	41	50
DNAJC25	12	35	29	16	32	13	20	21	23	10	9	14
SLC2A3	0	0	11	4	0	1	5	0	0	0	6	0
PSD	3	3	1	3	3	1	0	2	2	3	0	2
CTDP1	39	67	39	46	36	28	35	31	41	24	32	48
YBX3	407	582	368	810	494	277	1068	368	526	263	693	358
TP53RK	21	30	13	10	25	16	2	22	20	9	6	27
TNNI3K	0	1	0	0	0	0	0	0	0	0	0	0
CCAR1	331	399	172	215	302	94	190	319	291	92	159	334
OGFR	40	88	75	80	57	99	90	52	58	61	84	41
CREB3L3	0	0	0	0	0	0	0	0	2	0	0	0
PIGV	17	29	10	8	23	8	9	19	17	7	10	20
PTPRU	3	5	0	2	1	0	1	0	1	0	0	3
SNRNP40	110	138	58	63	91	33	86	99	99	26	53	112
RIMBP2	0	0	9	0	0	4	0	0	0	3	0	0
COL11A1	0	1	0	0	0	0	0	2	0	0	2	0
QSER1	493	753	243	304	524	144	205	532	491	122	132	491
MPC1	14	15	9	6	13	12	14	14	13	2	10	10
ACAA1	32	44	22	16	18	20	11	26	26	12	26	30
BCAT1	698	1087	573	388	595	507	360	627	538	396	250	674
HDAC7	136	177	81	105	111	60	85	164	131	47	60	128
LZTS1	0	0	4	1	0	1	1	0	0	1	0	0
PRDM6	9	7	8	0	3	2	1	13	2	4	2	5
SPAG4	5	36	22	11	32	15	18	12	34	13	9	8
TNKS2-DT	0	0	0	0	0	1	0	3	0	0	0	0
MRPS35	131	191	61	83	129	67	99	151	141	42	82	139
GUCY1B1	79	156	24	77	127	18	59	121	100	23	63	85
SFSWAP	88	127	89	170	111	68	184	120	152	57	133	96
TNKS2	320	412	253	388	356	143	266	308	362	134	213	282
MON2	243	327	217	223	318	130	159	223	330	142	155	208
CDH3	0	0	0	0	0	0	0	0	0	0	1	0
GPBP1	160	201	126	101	186	62	69	172	159	97	92	144
DGAT2	1	0	1	2	0	0	0	0	0	0	2	0
ZNF112	9	20	8	6	14	6	2	12	23	5	0	9
CS	329	494	174	341	453	133	339	375	395	105	252	332
TNKS1BP1	78	181	120	124	123	117	134	103	129	85	95	101
MRPS24	26	31	30	44	21	19	43	27	20	19	27	22
ELMO2	73	117	45	87	72	38	85	71	84	37	83	69
WAPL	356	503	233	149	381	175	113	360	402	109	116	322
VMP1	1540	2374	978	830	1864	647	670	1499	1849	656	450	1488
APPBP2	633	785	391	259	653	265	178	709	615	231	120	584
POLD1	66	108	29	12	65	32	14	73	84	16	5	63
SEZ6	5	1	2	1	0	3	1	5	0	1	0	0
EIF4B	1317	1817	699	1747	1549	433	2011	1296	1489	440	1448	1096
SLC6A16	0	0	0	3	0	0	1	1	0	0	1	0
BICRA	48	51	27	42	48	19	34	28	48	15	31	46
TNKS	156	229	91	169	199	61	141	153	234	60	100	133
RPL18	196	306	142	239	246	132	431	180	197	117	260	180
CA11	0	0	10	0	1	1	0	0	0	4	0	0
ISOC2	47	76	38	39	50	27	42	55	42	22	42	46
U2AF2	375	415	200	224	259	164	223	343	259	130	193	353
EPN1	202	233	102	109	145	92	118	188	192	64	65	183
MED29	68	88	40	63	68	46	97	81	73	63	60	54
AHRR	4	2	1	0	0	2	2	2	2	2	3	1
ZNF275	104	126	62	80	113	37	49	98	100	30	26	80
MTMR1	72	117	45	27	98	27	28	69	84	29	18	66
GPC1	30	62	166	77	38	176	38	32	29	113	23	26
TNK2-AS1	0	3	1	3	3	5	2	1	0	0	2	4
HAGH	29	49	21	23	33	11	30	15	41	12	17	27
RNF4	191	263	163	158	181	87	142	199	172	73	82	162
CASP8	161	136	262	60	99	181	39	149	103	120	17	144
LIMCH1	48	106	74	84	79	54	79	62	100	38	66	55
INTS13	96	136	36	51	94	21	95	99	95	30	61	97
TM7SF3	234	337	67	76	207	42	53	240	210	40	66	242
DLX3	0	0	0	0	0	0	0	0	0	0	1	0
SPA17	6	9	6	2	11	1	4	2	12	1	4	3
TSPAN32	0	0	0	1	1	0	0	0	1	0	0	0
CCN5	2	8	3	3	8	1	1	3	8	0	0	3
ST3GAL6	54	121	41	29	90	34	10	79	108	27	11	66
ATP2C2	1	1	6	3	2	2	0	3	0	2	6	1
CDON	6	12	5	2	17	8	5	10	20	5	7	10
TAF2	203	261	152	110	243	105	86	204	208	77	77	203
TNK2	35	51	25	31	35	16	18	18	41	11	14	21
TNPO3	258	323	165	197	255	112	183	279	288	73	214	221
BORCS8-MEF2B	0	0	1	0	1	0	0	0	1	0	0	0
TNK1	6	5	0	0	7	12	0	5	3	5	0	3
TMEM161A	23	43	17	25	31	26	25	36	37	10	22	27
LPAR2	1	1	4	3	1	1	1	1	0	1	3	0
CTSA	326	421	192	253	264	137	261	335	262	103	160	265
SUGP2	229	335	148	169	275	93	146	247	254	86	142	221
SLC12A2	106	181	64	55	129	42	38	128	116	40	33	99
SNX24	40	83	48	30	68	19	35	48	70	25	24	56
EYA2	0	0	0	0	0	2	0	0	0	0	0	0
CNN2	266	320	190	160	258	128	217	242	241	88	129	210
ABCA7	17	36	31	32	33	26	19	27	34	12	17	17
SNCAIP	0	0	0	0	0	0	1	0	0	0	0	0
DDX20	39	95	24	52	61	20	60	72	60	20	25	44
BTBD1	177	291	103	204	212	95	147	185	191	78	80	201
FAR2	47	63	34	26	28	20	11	49	48	15	9	41
BCAS1	1	4	16	1	0	11	0	1	0	9	0	0
POU1F1	0	0	0	0	0	0	0	0	0	1	0	0
SBNO2	99	167	99	162	152	71	142	72	140	54	114	100
PMS1	47	66	16	15	32	20	15	62	56	19	18	66
HMG20B	52	80	24	42	32	25	56	66	49	8	46	43
CALCRL	12	12	12	5	9	7	3	19	13	3	4	13
TAF11	37	43	26	33	38	24	28	32	33	19	28	38
TNIK	151	273	131	154	237	89	151	132	280	56	103	156
AP3D1	370	540	250	282	426	188	235	399	413	155	176	325
ZNF76	52	51	21	15	44	21	33	50	50	15	28	57
SLC9A3R2	24	23	34	40	20	25	46	19	35	30	49	21
NTHL1	5	14	3	15	7	7	10	5	8	4	11	3
UHRF1BP1	124	209	137	154	150	95	52	137	179	53	51	139
GNAI3	257	308	191	234	256	157	225	203	262	117	168	249
IPO5	682	1010	319	490	824	227	492	739	731	168	433	714
OAT	163	233	88	102	172	60	90	159	165	59	90	148
WDR3	82	124	48	56	83	41	38	78	80	37	29	58
TLK2P2	4	0	0	0	1	0	1	0	1	1	0	5
WDR18	40	34	8	30	30	10	26	31	38	16	8	31
TRAM2	156	223	148	107	156	122	76	152	108	96	39	128
NTN1	1	1	2	0	2	0	2	0	0	1	1	1
GLP2R	0	0	0	0	0	1	0	3	0	1	2	0
MCM10	63	139	28	3	61	17	9	88	66	24	6	93
TLK2P1	3	3	1	3	3	0	1	1	2	1	3	1
ERBB3	5	9	3	16	12	2	6	9	12	3	8	9
ROPN1	0	0	1	0	0	0	0	0	0	0	0	0
TLK2	227	355	237	281	284	162	261	200	269	152	227	233
TLK1	297	354	179	190	264	100	136	288	325	100	105	302
ADAT1	86	119	39	21	93	24	17	77	88	23	5	87
PDIA5	62	104	139	79	81	118	95	63	105	74	74	61
TBC1D22B	29	60	17	39	37	12	54	37	59	14	46	35
NDUFB4	106	144	47	90	108	24	132	93	92	37	98	85
SPEN	273	447	364	570	300	259	312	305	374	253	216	326
TKT	743	1128	459	1458	975	312	2035	705	1050	249	1498	710
ZC3H15	111	162	79	133	134	51	204	125	128	60	159	127
TKFC	45	73	21	7	52	24	17	53	55	18	7	42
PACC1	24	53	23	38	36	18	49	35	33	20	52	34
SNAP91	0	0	0	0	0	0	0	0	0	0	1	0
TK2	26	17	28	11	14	14	15	24	12	7	5	15
CYB5R4	79	100	28	33	80	15	48	73	90	14	33	83
COL17A1	0	1	1	0	0	1	0	2	2	0	0	0
GSTO2	1	3	0	0	1	2	0	2	4	1	1	0
SEC61A2	81	145	63	110	96	44	100	109	98	39	94	80
TK1	287	436	100	21	267	49	54	305	265	26	26	283
TLE2	0	1	1	5	0	1	0	0	0	1	2	0
ASB1	70	67	25	25	46	20	25	41	35	19	20	36
FAM107B	81	145	137	143	112	85	106	101	74	79	72	87
ME1	122	169	54	110	123	52	99	116	120	43	93	105
TBC1D1	153	181	77	110	185	56	135	138	198	46	114	150
TESK2	5	7	2	1	5	0	2	7	1	1	2	0
MTHFD2	126	275	236	317	172	240	370	123	184	190	296	148
SLC9A7	81	109	28	55	112	25	43	73	90	11	33	76
FOXJ2	44	96	45	64	60	25	86	56	70	32	35	37
YBX1	1187	1790	543	669	1228	422	1015	1159	1145	394	712	1174
PDE4A	18	39	22	45	35	21	49	36	41	31	30	26
PPP2R5A	94	90	40	57	55	34	39	77	69	35	27	108
CTNNA2	0	1	0	1	1	0	0	0	0	1	0	1
ELAVL1	250	369	162	185	249	83	129	253	192	90	91	285
TIE1	0	0	1	1	0	0	0	0	5	1	0	0
DIP2B	265	357	126	196	314	89	138	289	333	61	131	268
SMARCD1	174	265	96	83	204	53	90	223	180	52	50	222
TESK1	20	30	8	32	19	8	33	14	24	3	19	14
NFYC	88	85	38	69	91	47	74	77	81	26	70	77
ZMYND12	1	0	0	0	0	0	1	0	2	0	0	1
SLC9A3	40	56	83	15	40	53	21	47	36	46	20	30
NGEF	1	0	0	0	0	0	1	0	1	2	0	1
ASPM	835	1113	225	215	848	149	159	817	779	109	97	997
CD84	0	0	2	0	1	0	0	0	0	2	1	1
ELOVL1	75	87	52	56	87	41	44	59	80	32	44	58
SPI1	0	1	0	1	0	0	0	0	0	0	0	0
POLR1H	7	15	4	18	22	1	18	15	5	6	9	8
MPPED2	0	0	0	0	0	0	0	0	0	0	1	0
CLDN18	8	3	24	6	7	7	4	6	12	7	7	10
ZBTB11	113	176	72	139	101	70	139	158	155	46	136	137
ATXN3	45	46	23	24	44	24	24	48	51	18	26	37
GOLGA5	85	147	38	140	112	36	157	86	116	39	108	76
FGFR2	0	0	0	0	0	0	0	0	0	0	1	0
LRRC40	68	104	47	60	88	26	44	98	64	42	28	74
ISOC1	72	118	38	28	71	14	33	108	74	15	49	85
EML1	22	40	17	16	35	13	17	26	32	11	6	27
TRMT11	34	52	24	42	53	14	42	38	29	24	37	29
THUMPD1	194	263	108	104	173	83	75	222	160	57	65	178
MSANTD3	63	91	102	156	48	57	169	63	63	37	142	48
TEN1-CDK3	7	2	0	0	1	2	0	3	1	1	0	5
ATG2B	132	187	84	130	136	50	87	182	165	54	79	129
ARFGEF1	449	679	296	501	477	209	388	490	549	169	304	408
ACSM2B	0	0	1	0	0	0	0	0	0	0	0	0
ZFAT	37	40	21	50	49	11	36	28	46	22	41	54
MTFR1	178	203	66	136	192	47	124	170	197	33	119	210
STAG3	14	14	10	7	6	3	3	4	10	2	7	5
FECH	90	133	30	54	102	20	40	101	79	21	31	93
MYO9A	204	248	123	118	214	68	59	178	225	44	32	186
TEKT5	0	0	0	0	0	0	0	0	0	0	1	0
IDI1	138	140	78	85	116	20	91	160	73	30	100	178
SP100	96	151	291	109	105	321	101	123	99	243	76	87
TEKT4P2	27	30	12	37	16	7	19	20	23	3	5	17
PLPP1	99	95	398	287	66	259	161	109	67	211	110	98
NEO1	127	157	53	51	116	21	79	133	133	25	39	111
TRAM1	2802	4175	1224	1443	3209	945	1352	3282	2877	849	1114	2795
TEKT3	0	0	0	1	0	0	0	0	0	0	0	0
TNFRSF1A	224	322	121	225	240	97	259	226	234	60	251	206
CACNB1	11	9	20	9	8	8	10	6	12	17	13	10
EVI5	82	121	45	40	73	38	24	65	92	32	35	89
STOML1	4	11	5	6	3	5	1	4	10	4	2	1
TEKT2	0	1	0	0	0	0	0	0	0	0	0	0
DHX29	73	118	39	76	86	34	89	72	70	15	75	91
DNTTIP2	97	117	52	54	74	38	60	95	83	34	33	69
METTL22	52	64	16	88	55	15	99	50	81	19	82	50
TP53BP1	335	547	267	301	440	194	235	335	480	175	238	357
TRO	24	26	44	28	27	16	25	24	21	21	19	13
RRP15	82	182	87	38	110	63	25	111	140	52	8	102
RHOA	659	1048	496	593	773	375	730	679	749	287	571	613
DHX8	141	201	112	172	155	87	150	126	163	62	96	117
PMS2P4	17	16	13	6	14	4	9	17	26	2	3	31
TEK	0	0	0	1	0	0	0	0	0	0	0	0
IARS2	370	646	210	303	499	135	337	405	464	103	250	424
SYT1	0	2	3	3	4	3	0	1	4	1	1	1
NAV3	57	79	83	103	68	48	92	79	80	36	45	75
IDH3G	66	99	43	89	74	33	94	70	91	42	67	73
ROGDI	6	13	4	1	9	2	2	5	2	1	5	11
PDZD4	0	0	0	0	0	0	0	0	2	0	1	2
ATP2B3	0	0	0	0	1	0	0	0	0	0	3	0
TDRKH-AS1	1	3	1	2	0	0	3	0	4	2	0	3
CBFB	208	264	167	203	145	112	113	197	173	72	90	221
TDRKH	27	39	15	16	32	9	23	38	43	6	7	45
HYAL2	29	33	13	5	32	8	8	25	29	1	2	14
HDAC4	63	84	65	54	50	25	33	45	58	26	35	63
RASSF1	9	8	14	11	8	5	12	15	11	4	8	10
FGFR3	214	239	33	52	174	25	49	207	182	18	29	162
IFI35	23	36	98	7	14	94	8	27	20	76	8	33
HEATR6	108	133	54	200	132	44	164	126	160	25	139	109
COASY	85	102	42	43	82	36	48	86	74	29	40	85
TBKBP1	23	38	16	44	25	10	27	28	32	14	25	22
MEF2A	160	207	106	121	160	71	70	167	207	74	67	136
OTUD5	137	196	105	95	142	85	106	130	120	73	84	131
TFE3	96	148	90	140	90	76	156	122	109	56	112	91
TBC1D25	15	37	22	32	29	13	32	25	32	15	11	25
ACSL4	459	581	247	552	412	191	346	494	532	174	312	446
INPP5A	32	28	22	21	29	12	17	36	42	14	8	29
TBK1	120	132	83	92	140	67	76	140	132	46	113	119
GRIPAP1	69	114	42	61	72	38	86	64	80	40	100	76
FTSJ1	108	236	197	151	169	153	196	102	174	120	97	111
PRR11	344	534	102	211	384	72	225	403	319	61	106	335
REEP1	0	0	1	0	0	0	1	1	1	0	0	0
ATP11A	330	343	135	79	286	101	36	346	256	70	46	282
POLR1A	178	318	148	137	229	114	83	256	204	100	62	224
LAPTM4A	139	250	98	127	161	90	111	168	152	70	101	125
TTC7A	85	130	54	70	93	44	55	112	113	37	56	72
TBCK	78	104	44	92	80	26	48	66	104	29	55	76
SRBD1	80	110	37	36	82	17	28	65	91	13	20	87
TAOK3	149	142	113	196	128	83	140	145	170	68	87	111
RASGRP2	0	0	2	0	0	0	1	0	0	0	0	0
PSME4	326	445	319	369	298	220	284	307	344	187	271	318
IFT80	56	81	28	17	77	21	20	55	64	15	20	67
SIRT2	28	38	27	14	33	25	27	32	21	16	20	32
ERLEC1	158	230	107	188	167	65	161	146	191	83	139	119
PPP2R5B	9	17	16	4	21	7	5	6	6	6	3	4
PYGM	0	0	0	0	0	3	0	0	0	0	1	0
PITX1	21	23	5	9	14	5	11	17	19	11	4	16
TRPC7	10	3	0	0	4	1	0	6	8	2	0	7
MAST4	0	0	0	2	0	0	0	0	0	0	0	0
ADGRF5	0	0	4	0	1	2	0	2	0	1	0	0
TAOK2	105	117	82	27	92	67	34	115	108	60	36	91
ADAM7	0	0	0	0	0	0	0	0	0	2	0	0
NUP133	196	284	117	156	233	94	142	214	196	40	114	194
TAOK1	762	1020	602	587	779	439	319	788	767	341	298	705
VPS35	488	679	280	313	495	178	305	462	473	161	211	480
DNAJA2	180	263	123	196	196	86	182	188	186	76	160	157
BCL3	33	52	25	50	29	17	51	20	58	21	38	22
TANK-AS1	1	0	0	0	0	0	0	0	0	0	0	1
ABCC9	5	14	2	3	12	0	1	7	12	0	3	8
CLEC2D	11	18	4	6	9	3	10	12	23	8	10	12
FUNDC1	33	32	5	10	37	10	21	27	24	5	14	23
MAOB	0	0	0	0	0	0	0	0	0	0	3	0
RORA	11	4	1	0	3	2	1	6	5	0	0	15
DRD4	0	1	5	6	7	0	3	0	2	1	1	7
TGFBR3	11	37	9	35	21	6	23	17	23	10	15	29
HES2	0	0	0	0	0	2	0	0	0	0	0	0
ATP1B3	154	183	76	69	109	47	93	124	91	50	84	118
NEDD4	184	290	154	97	173	126	88	185	179	108	55	237
PIGB	76	69	28	45	64	21	24	55	59	16	19	51
TANK	194	214	106	110	163	77	100	187	186	60	73	161
GNB5	36	38	22	36	37	25	52	32	37	30	26	26
RAB27A	49	61	18	3	43	15	10	50	56	12	5	34
HDHD5	12	34	5	8	27	8	21	20	21	4	17	14
UFD1	46	75	35	52	82	32	85	76	69	14	48	52
LRP6	436	696	333	433	586	231	380	474	548	137	262	449
GUCY2C	0	0	1	0	0	2	1	0	0	0	2	0
SCT	1	1	1	2	0	1	3	0	0	0	2	1
PHRF1	122	183	101	85	134	64	80	119	152	61	65	96
ELP1	88	136	76	124	97	53	95	88	99	34	132	119
NUCB2	35	81	50	74	80	35	47	80	57	41	51	67
PFN2	178	325	99	137	206	81	122	206	214	83	110	211
PTPN3	85	136	39	63	100	19	42	98	105	26	42	114
SPTB	5	4	12	3	2	4	1	1	1	4	0	3
DAPP1	0	0	1	0	0	1	0	0	0	0	0	0
SLC44A1	215	317	118	157	229	92	124	246	244	84	99	183
TMEM260	69	69	21	19	55	7	14	62	55	11	11	57
SMG6	71	94	61	39	67	41	15	86	78	29	22	57
EXOC5	216	314	145	181	185	105	122	190	203	68	63	186
CLTCL1	30	78	34	27	65	20	29	33	40	23	20	30
FGF22	1	0	0	0	0	0	0	0	1	0	0	1
FSTL3	51	116	32	65	95	38	54	59	118	18	47	59
DGCR2	83	135	38	30	96	40	24	76	83	32	15	75
RNF126	47	43	27	80	39	24	87	29	54	10	65	17
MNT	50	94	58	56	81	46	63	54	79	38	36	46
ZXDC	53	82	54	98	70	23	69	57	67	19	35	79
JMJD6	33	78	55	46	46	27	81	44	46	34	51	32
POLB	19	13	15	17	13	6	23	23	18	3	9	20
ST6GALNAC1	0	0	0	1	0	1	0	0	0	0	0	0
WIPI1	48	69	36	113	91	36	140	50	81	26	100	39
FRMPD1	0	0	1	0	0	0	0	0	0	1	0	0
GBA2	47	52	29	45	53	23	38	34	42	19	24	39
NDST1	644	1274	738	223	832	496	153	761	727	375	75	770
ASNS	3	8	6	17	3	2	32	0	6	6	23	0
AP3M2	21	52	18	18	37	11	16	31	37	7	5	42
CNGB1	0	0	0	0	1	0	0	0	0	2	1	0
ST6GALNAC2	0	0	0	1	0	0	0	0	0	0	0	0
CHAT	0	0	0	0	1	0	0	0	0	1	1	0
PABPC1	4786	7181	2902	5174	5934	2020	5613	4558	5132	1716	4140	4534
SYMPK	228	280	131	168	200	98	158	218	252	94	119	218
CFAP20	54	96	33	30	43	26	21	45	54	22	11	56
STYK1	11	13	4	4	8	4	2	14	16	3	1	4
PTPN21	49	40	15	12	42	17	9	30	38	9	5	33
EIF2B3	29	26	18	19	19	7	13	23	17	6	8	15
STKLD1	1	6	0	3	2	6	0	3	4	2	0	3
TCOF1	156	270	100	181	140	53	124	157	187	70	91	187
CDC42	126	140	125	74	107	79	77	111	148	85	75	95
OSBPL3	31	67	28	24	37	14	14	47	57	17	15	38
EPHA8	0	0	0	0	0	0	0	0	0	2	0	0
SLC12A3	37	54	2	3	51	2	1	82	51	1	2	57
RAD18	151	231	93	108	135	61	135	121	152	49	117	161
ATP2B1	222	381	111	217	259	55	111	266	305	56	124	295
TRPM5	0	0	0	2	0	0	2	0	0	1	0	0
STK40	119	117	86	80	98	64	54	100	86	61	40	117
STK4-DT	0	1	4	0	4	0	1	0	0	0	0	2
MGAT4A	2	5	0	2	1	1	3	6	1	1	1	3
RPL31	355	651	341	541	485	298	788	394	495	205	652	381
WDR1	519	797	474	377	560	300	396	570	545	262	301	533
SNX13	147	188	80	135	158	71	121	151	169	37	161	159
ARHGAP10	65	91	32	36	74	32	43	71	78	27	26	46
STK4	169	273	96	186	171	76	133	155	204	46	115	185
ING3	13	26	3	8	19	8	4	21	22	8	13	18
VASH1	5	12	25	9	7	20	4	3	10	9	1	7
LMCD1	125	159	125	63	135	101	82	112	99	69	48	130
BUD23	38	78	38	62	43	21	73	47	68	21	55	37
SEL1L	293	399	183	408	324	149	303	279	308	112	198	266
TRIP13	144	212	81	68	121	51	76	142	125	26	56	133
ATP6AP1	163	256	162	237	215	114	239	157	156	83	153	125
TCF3	143	206	184	170	192	102	139	147	155	129	74	134
TRIB2	0	0	0	0	0	0	0	2	0	0	0	0
DAZAP1	182	296	126	172	189	97	180	194	204	80	135	179
MBD3	48	72	27	18	61	22	11	67	51	25	13	75
HLTF	198	374	149	130	238	120	124	190	300	93	96	219
FAM50A	62	140	76	94	94	60	156	90	91	48	111	85
FAM3A	19	48	33	34	40	25	46	33	50	20	24	21
CPSF1	158	282	119	146	183	89	172	167	178	73	83	162
MYO3B	0	0	0	0	0	0	2	0	0	1	2	0
CYBRD1	264	327	146	225	295	154	191	227	247	91	127	224
PDCD2	64	76	35	57	84	34	45	72	74	20	50	57
SLC6A15	61	148	33	126	106	41	79	50	135	36	91	72
RDH11	129	170	87	116	123	59	132	98	116	49	110	116
STK39	60	103	63	85	97	30	91	75	110	27	61	58
ADGRL1	27	37	15	17	42	18	13	40	41	9	11	28
ACTN1	457	629	691	653	413	485	616	461	403	391	459	443
ZFYVE26	70	110	67	55	79	49	49	83	103	32	41	77
STK38L	32	87	31	26	44	15	28	64	39	14	8	55
EPN2	31	51	27	22	57	31	24	41	48	28	7	32
PTPN18	45	77	49	29	62	33	29	46	70	24	30	51
LIMS2	1	0	1	4	0	0	8	2	0	3	1	1
ASIC4	0	0	0	0	0	0	0	0	0	0	1	0
SPEG	1	3	2	0	7	2	3	4	7	3	2	2
LNX1	18	25	12	11	11	13	11	23	12	3	3	13
ALDH3A2	52	64	54	42	34	16	32	46	49	19	40	42
TFRC	342	709	258	313	243	185	306	319	241	125	206	441
SREBF1	148	236	108	108	153	87	163	141	179	58	119	146
TRPC5	5	2	1	1	2	2	0	7	1	2	0	1
AFF4	840	1108	647	1059	958	429	574	849	981	344	437	816
UBE2D1	95	128	61	50	69	48	71	98	73	56	54	107
PALS1	188	234	107	168	162	67	122	188	183	63	80	189
RHOBTB1	93	130	120	93	102	104	83	69	86	62	76	64
SMC1A	374	642	172	119	409	128	185	380	359	120	89	436
HSD17B10	56	58	24	27	41	45	25	61	42	25	18	29
STK38	163	242	64	63	164	54	45	176	200	51	47	168
HMMR	193	192	13	39	133	12	38	163	93	18	16	165
CHFR	26	54	23	19	24	5	11	27	35	7	12	26
TRHDE	0	0	0	1	1	1	0	0	1	1	1	0
P4HA2	35	145	170	120	127	123	161	67	110	109	79	36
FCGR2B	0	0	0	0	0	0	1	0	0	0	0	0
NFATC3	123	150	72	116	120	54	110	117	120	48	87	125
TRNT1	43	65	39	34	58	17	27	46	50	21	30	55
ACADVL	202	332	184	217	249	144	276	210	273	133	140	214
STK36	70	84	48	57	61	34	66	57	72	25	43	62
FBXW11	163	182	92	106	174	61	117	173	186	60	79	144
ACAP1	3	12	4	0	8	6	0	6	10	7	3	4
CRMP1	30	38	55	10	29	22	10	34	54	12	2	35
EVC	128	171	132	53	152	73	49	114	113	67	29	109
DERL2	59	67	49	29	54	33	27	56	46	15	26	61
SIDT1	0	0	0	2	0	0	0	0	3	0	5	6
NDE1	59	81	40	44	54	36	39	76	69	21	23	51
IRAG1	0	0	4	0	0	1	0	0	0	2	3	0
TMEM38A	6	4	4	5	2	4	3	4	0	3	1	2
AP1M1	90	141	83	89	114	79	75	124	108	67	65	116
PVR	310	695	109	216	522	80	187	389	567	80	205	356
XRCC1	65	72	31	49	48	18	61	62	58	21	26	55
SCARB1	126	183	292	191	137	216	212	140	154	179	189	132
CYP2W1	0	0	0	0	0	0	3	0	1	0	0	0
MCM2	196	300	91	40	144	58	60	225	185	38	33	202
MOV10L1	0	0	0	0	0	0	0	0	1	0	0	0
PANX2	1	2	2	0	4	0	4	0	5	1	0	1
SELENOO	21	40	13	23	19	5	32	26	27	12	25	26
STK35	62	120	51	55	86	40	46	70	93	31	19	69
LLGL2	32	29	32	21	27	19	19	35	35	13	13	32
PDE8A	77	118	68	93	90	45	65	86	98	39	67	76
CLCN4	25	24	7	3	20	6	2	17	16	7	1	27
NLE1	22	39	18	24	28	19	22	35	31	15	11	36
SDHA	86	118	62	86	83	41	82	101	105	44	47	83
SMARCE1	115	111	42	97	87	50	101	97	93	21	79	88
FNDC8	2	1	0	1	5	2	0	1	1	0	2	0
GSDMB	7	20	4	15	15	7	9	3	15	9	17	1
STK33P1	0	0	0	0	0	1	0	0	0	0	0	0
ADAM11	0	0	0	0	0	1	3	1	3	1	0	0
PPP2R3A	244	340	143	148	348	98	104	288	293	78	83	189
FERMT2	138	185	176	188	150	142	221	114	143	94	131	113
ABCB11	0	0	0	0	0	1	0	0	0	0	0	0
DHRS9	1	3	0	1	4	0	0	1	2	0	0	0
PTGS2	2	3	1	1	2	0	2	4	3	3	0	3
IGF2BP2	308	448	262	424	384	202	466	289	374	191	353	262
STK33	0	1	0	0	1	2	0	0	0	1	1	0
ST6GAL1	1	2	1	0	6	0	0	0	0	0	0	1
TBX21	0	1	0	0	0	0	0	0	0	0	0	0
VDAC1P1	2	2	1	0	5	0	1	1	1	2	2	0
FRY	0	0	0	0	0	0	0	0	1	0	2	1
PICALM	1321	1477	595	740	1286	424	713	1389	1396	444	645	1222
NSF	68	106	59	31	79	32	23	89	76	29	15	78
GLI2	2	5	1	3	1	1	0	4	0	4	0	1
CLASP1	226	304	153	171	253	76	149	246	286	81	132	206
MRPS34	47	72	20	44	40	21	60	42	42	17	38	48
NOTCH3	0	0	13	0	1	9	0	0	0	6	1	0
CLNS1A	273	428	151	248	326	101	263	202	316	74	179	315
PPP2R2C	1	0	0	0	0	1	0	1	1	0	2	0
TEAD2	14	20	12	9	19	10	1	24	25	3	3	13
EED	50	93	27	44	45	31	21	51	78	18	38	43
CDHR2	2	8	0	0	9	1	3	5	5	0	0	5
TSG101	103	159	79	90	139	46	84	91	115	45	73	113
NCBP3	108	176	77	95	151	67	90	124	158	53	68	136
ATP2A3	0	0	8	0	0	0	0	0	0	1	0	0
CA12	0	0	0	2	0	2	0	0	0	1	1	0
MGLL	65	183	138	126	115	103	123	87	152	88	110	51
NTN4	159	150	8	29	158	11	8	155	127	5	8	144
BCS1L	22	36	26	20	22	21	12	20	20	12	13	40
STK32C	16	30	13	27	19	8	16	11	37	14	23	18
DPP8	207	282	100	114	193	80	82	230	162	65	90	187
SLC24A1	45	75	34	9	55	23	7	83	74	13	5	63
ZNF532	119	133	143	198	101	93	109	109	108	60	69	91
SCARF1	1	2	0	3	1	0	2	2	0	0	0	7
LMAN1	652	866	303	453	681	212	557	641	708	194	428	591
HACD3	466	697	329	270	512	214	306	495	462	167	236	509
IPCEF1	0	0	5	0	1	3	0	2	0	1	0	0
ZZEF1	116	205	98	91	127	66	50	120	177	67	60	119
NOX3	0	0	1	0	0	0	0	0	0	0	0	0
ENO1	1387	2669	1169	1167	2124	831	1672	1359	1936	650	1158	1341
SLC12A1	1	0	1	0	1	2	0	0	0	1	0	0
MYDGF	36	52	33	38	36	19	42	33	25	19	40	36
ANO8	27	26	26	15	39	10	23	16	35	16	14	27
TUBE1	23	33	18	100	30	21	109	30	27	15	74	18
ARHGEF10L	49	67	54	86	67	51	80	47	57	24	98	50
STK32A	0	0	0	0	0	1	1	0	0	0	0	0
WSCD2	0	0	0	0	0	0	1	0	0	0	2	0
STK31	4	0	0	1	0	5	0	0	1	1	2	2
TACR2	0	0	2	0	1	0	0	1	0	4	0	0
ACTR6	35	74	23	27	34	10	14	50	53	15	18	36
TIPIN	19	26	10	2	18	6	3	34	10	7	1	18
SRI	87	143	65	92	119	40	100	137	149	35	53	133
EIF4G3	329	455	160	275	409	114	240	324	462	86	231	300
NUP37	71	108	24	24	54	16	26	46	53	15	17	60
SEMA3A	20	18	6	6	28	3	3	23	16	4	3	24
GTSE1	62	62	16	9	51	12	6	57	44	7	4	72
SEMA3C	126	225	95	150	105	54	94	172	178	73	84	150
TTC38	28	56	30	26	30	20	27	41	43	13	22	36
ACAT1	116	163	73	98	125	44	122	102	134	31	91	109
GRAMD4	22	40	18	6	15	11	15	26	18	5	18	16
CELSR1	227	399	164	208	327	108	164	221	372	119	119	220
WNT8B	0	0	0	1	1	0	0	1	0	0	0	0
ZNF638	447	517	318	344	408	161	279	388	450	144	254	463
SLC25A40	57	98	28	26	50	19	38	49	54	16	30	66
TIMM21	22	24	14	12	18	5	9	21	19	7	5	20
ADD2	0	0	1	2	0	1	2	0	0	1	1	0
RASAL2	403	536	219	443	482	174	223	388	511	137	132	385
VPS9D1	21	41	27	12	30	16	20	27	40	12	8	29
ZNF37A	65	103	38	35	47	36	9	67	60	37	13	84
STK3	186	206	117	228	140	90	203	172	201	70	165	143
SLC25A3	682	991	395	513	666	267	537	678	653	205	418	630
FNDC3B	692	1023	747	1166	911	589	809	812	919	463	621	619
FOSL2	492	762	508	265	492	319	167	646	548	337	154	432
CACNG5	0	0	0	0	0	0	2	0	0	1	1	0
CACNG4	0	0	1	0	0	3	0	0	0	0	0	0
FRYL	764	942	337	270	926	263	210	758	876	214	244	761
TMEM131	181	394	146	175	268	103	145	228	265	71	121	201
FSCN1	268	523	141	224	319	85	196	231	326	89	132	234
ACTB	5368	7486	3994	1805	5447	2769	1511	6015	5009	2316	1010	5360
MOCOS	41	75	43	25	51	21	20	53	56	17	13	55
PLD1	131	174	236	251	175	151	260	161	229	152	159	126
ATP12A	0	0	0	0	1	0	0	0	0	0	0	0
WDR62	52	81	18	33	36	10	40	66	40	10	29	61
DLG1	306	481	434	311	405	293	194	318	377	229	240	334
RAB7A	494	680	368	516	491	230	478	480	491	233	306	434
BCAP29	10	13	6	5	14	2	0	11	14	1	2	8
SEC31B	44	50	28	43	50	14	48	33	33	18	54	43
SART3	149	218	90	149	160	74	133	149	157	62	111	123
TUBA3D	5	5	6	0	5	0	0	0	7	0	0	2
PAX2	1	1	0	1	0	0	0	1	3	0	0	1
EXOSC7	20	36	13	25	28	8	26	24	32	4	14	24
STK26	152	238	213	241	181	143	242	178	177	136	155	162
STK25	142	280	119	111	196	78	125	161	195	68	87	151
MCM6	225	285	96	35	203	54	43	219	195	62	39	253
REXO2	57	101	59	66	65	32	116	54	71	44	77	64
RBM7	67	111	70	102	88	52	95	88	92	45	83	90
RBMS2	293	359	110	92	311	105	72	276	336	77	34	253
BAZ2A	290	453	216	343	342	148	286	300	355	138	276	246
PTPN23	98	152	83	123	113	54	104	95	98	32	90	85
MLH1	48	66	30	43	54	10	28	78	78	22	41	62
UNG	67	124	35	12	58	17	26	69	58	19	15	89
FMO4	2	6	0	0	5	1	2	1	1	0	0	7
STK24-AS1	3	0	2	0	0	0	0	0	2	2	0	1
RGS11	0	0	1	0	0	0	0	0	0	0	1	0
SLC46A1	37	69	34	6	36	28	5	40	36	22	7	32
PLXNA2	4	12	9	6	3	9	0	7	4	5	4	13
SPAG5	132	188	49	79	114	27	90	133	105	10	64	155
STK24	431	551	583	713	451	404	708	403	455	297	516	380
TPD52	99	167	44	82	137	31	76	116	99	20	72	122
ACACB	2	7	2	1	7	4	0	8	2	0	4	7
TRAF4	67	86	68	106	65	69	131	82	53	46	96	67
PAG1	0	0	1	1	0	0	0	0	1	3	1	0
GPATCH1	23	48	12	40	40	9	34	32	42	8	28	40
ICAM3	5	22	6	1	5	7	5	13	13	6	4	8
NT5C2	198	285	241	197	202	206	188	233	258	174	154	227
MCAM	73	163	83	95	80	43	69	91	97	50	56	68
GPC4	337	446	114	205	299	102	201	314	311	79	124	297
MBNL3	1	0	0	0	2	0	0	1	0	0	0	0
CAMSAP3	29	32	10	38	20	14	25	27	37	8	18	16
RAP1GAP	0	0	0	0	0	2	0	0	0	1	0	0
XAB2	74	113	54	130	76	34	122	77	91	31	111	50
ARHGEF1	117	181	73	82	118	59	69	103	125	42	62	96
STXBP2	48	76	31	68	52	12	45	44	59	14	19	40
STK19	17	21	16	11	19	11	14	14	11	12	15	22
STK17B	182	226	100	142	225	98	97	162	202	75	70	182
STK17A	259	403	373	234	300	313	309	215	274	197	177	254
CTTNBP2	33	29	3	1	21	3	4	30	32	2	0	36
RARB	0	1	1	6	4	0	0	3	4	4	0	1
TOP2B	516	702	304	187	554	208	188	525	531	169	185	515
TM9SF3	571	822	464	476	587	315	452	601	633	283	353	562
STK16P1	1	1	0	0	0	0	0	1	1	0	0	0
UBE2T	41	80	21	7	35	6	9	48	31	7	6	39
PPP1R12B	86	69	50	70	89	24	56	74	93	24	64	81
DNAJC10	469	727	368	342	478	277	304	466	489	242	205	423
GTF3C1	302	395	226	183	293	122	182	316	277	119	149	297
IL4R	44	75	57	63	47	43	42	49	49	44	31	54
USP33	255	303	138	102	243	90	101	289	251	76	106	310
STK16	23	37	18	25	34	7	24	39	26	9	26	24
SNRPA	106	196	54	125	116	31	174	130	133	40	163	102
SPAG6	0	0	1	0	0	0	0	0	0	0	0	0
EXOSC5	11	19	11	21	19	7	36	15	20	7	23	12
DYNC1I2	197	278	136	184	268	85	207	204	233	77	164	176
APBB1IP	0	0	0	0	1	0	0	4	1	0	0	0
LRCH4	11	22	5	19	8	14	15	6	8	8	11	19
FAM76B	79	97	34	87	76	33	77	90	112	27	59	89
SIRT6	5	9	6	9	9	2	5	11	5	2	11	15
POLD3	152	239	96	44	151	58	40	157	139	53	17	187
ACTN2	0	1	3	0	1	0	0	0	0	0	1	0
CAPZB	342	444	311	282	323	218	402	337	314	203	299	294
GPR137B	49	112	51	75	71	22	90	61	70	33	80	44
NAALAD2	15	10	12	12	7	9	18	6	10	4	3	8
JADE1	206	271	96	173	294	87	85	225	283	44	78	197
SLC25A43	47	59	36	57	70	39	48	45	69	21	20	38
UBE2A	230	315	130	183	246	85	166	265	210	90	155	247
FGFR1	370	496	124	118	349	80	111	436	355	104	80	361
STK11IP	34	32	14	12	16	28	15	29	33	8	13	18
SMC1B	3	3	2	0	0	1	0	1	0	1	0	1
FBLN1	1	1	0	0	0	0	0	0	0	0	0	1
ITGA8	0	0	2	1	0	0	0	0	0	0	4	0
CST7	0	0	1	0	1	0	0	0	0	0	0	0
MAP2	5	3	15	24	5	4	17	3	3	4	14	3
PIAS2	102	169	66	87	156	55	68	115	169	48	70	79
AMPH	0	0	2	1	0	1	1	0	0	1	1	0
ARAF	88	120	64	135	102	42	136	65	80	48	125	73
MCCC1	107	82	50	41	85	27	28	91	76	15	39	81
LAMP3	0	0	0	0	0	0	0	0	0	0	1	0
FAP	1	0	4	1	0	0	0	1	0	3	0	0
NEBL	33	64	101	39	59	63	25	45	49	51	21	44
ACER3	182	249	149	93	185	128	74	204	159	86	55	188
STK11	49	92	36	44	62	26	28	54	61	27	26	58
STK10	65	85	108	61	66	66	38	61	77	55	33	55
N4BP2	291	438	194	219	329	126	186	280	332	83	141	267
TIGAR	32	46	24	13	37	19	7	38	25	11	4	44
TULP3	201	318	84	102	238	49	74	253	202	40	57	235
SYNJ2	32	48	45	30	21	17	20	26	31	15	13	29
ADCY2	0	0	0	1	0	0	2	0	0	1	3	0
PPP2R5C	203	253	166	194	178	135	190	178	208	105	126	187
PMS2P1	37	30	25	11	26	11	17	18	31	5	15	30
GNB1	468	701	396	379	535	334	459	538	574	260	344	414
HOXA9	60	56	20	48	39	7	53	82	35	16	27	48
EDN1	0	1	15	6	0	14	6	3	0	9	1	0
MLLT10	176	245	131	311	234	76	264	170	270	66	258	167
ZCWPW1	1	2	0	1	0	3	0	2	3	0	2	6
FGF20	1	0	0	0	1	0	0	1	2	0	0	1
P2RY10	0	0	0	2	0	0	0	0	0	0	0	0
ITM2A	1	4	0	0	0	0	0	0	0	0	0	0
NRDC	429	657	262	538	551	197	520	428	500	153	323	431
VDAC3	73	119	39	53	71	18	87	103	77	12	42	80
PCM1	281	357	127	151	296	90	168	282	274	76	143	292
TNRC6C	0	0	0	4	0	0	0	0	0	1	1	0
CBFA2T2	82	135	57	97	98	57	88	99	99	40	59	65
BRINP1	43	80	1	15	42	3	14	40	50	3	18	30
ITCH	429	436	181	218	414	143	207	366	448	153	141	366
SRPK3	0	2	2	0	0	1	0	2	1	0	3	1
TP53INP2	34	26	52	8	21	39	14	37	16	28	12	21
SDF4	101	124	107	82	108	117	108	95	109	66	78	94
MYH7B	13	14	11	5	12	5	6	15	15	9	6	9
BPIFB2	0	0	0	1	0	0	0	0	0	0	0	0
TP73	0	0	2	0	0	2	0	0	0	0	0	1
TOLLIP	71	97	48	65	62	36	63	64	76	30	44	67
UBE2D4	30	57	40	18	22	30	21	42	24	23	21	37
CLUL1	4	5	5	0	3	2	0	6	12	0	1	10
RUNX1T1	16	29	0	3	28	0	4	16	25	1	2	13
CDH17	1	0	1	0	2	0	1	8	1	0	0	0
THOC1	124	229	78	207	151	49	155	133	160	60	144	145
SRPK2	170	220	113	147	183	60	175	142	207	68	132	152
OSBPL6	8	18	15	24	10	14	23	12	15	12	16	9
SLC1A3	17	20	14	7	4	10	8	14	11	3	9	23
XRCC5	994	1228	474	539	840	317	509	978	838	258	401	924
LXN	63	67	69	30	55	51	39	59	52	25	15	65
SP140	7	11	8	1	4	5	0	7	4	7	0	7
SRPK1	268	432	145	203	312	96	181	283	305	85	156	335
TNS1	19	7	22	9	7	16	6	6	5	11	2	7
REXO1	63	56	34	50	47	17	45	41	56	27	17	54
SAR1A	349	449	324	116	296	262	87	294	274	160	103	310
CDC14A	20	29	15	6	10	19	6	28	20	18	5	21
RAPGEF3	79	60	12	30	37	5	20	125	57	17	13	77
CEACAM1	0	1	0	0	0	4	0	0	0	0	2	0
SENP1	90	116	47	123	87	44	105	86	73	35	93	96
DUSP13	0	1	0	0	0	0	0	0	0	0	0	1
CIC	109	229	90	99	123	70	62	118	171	48	20	114
LIPE	2	3	1	4	3	1	0	2	0	2	0	1
FDFT1	118	158	49	127	96	44	154	152	144	27	147	124
PAFAH1B3	25	45	15	4	22	7	15	33	30	13	15	21
OPHN1	58	97	61	74	81	37	44	72	106	23	31	57
AFM	0	0	3	1	0	0	0	1	1	1	0	1
SREK1IP1	117	150	54	45	86	29	38	97	78	38	15	111
SCGN	0	0	2	0	0	0	0	0	0	1	1	0
CARMIL1	456	562	326	276	460	189	208	505	472	193	208	437
PGM1	307	502	216	207	384	163	227	286	395	129	179	274
DDX1	135	173	77	50	128	63	67	139	139	62	58	138
DNM2	1140	1547	385	862	1158	268	1060	1096	1365	233	869	917
EPB41L2	340	512	236	262	434	158	318	378	409	151	231	372
RIMS1	1	6	4	7	10	6	8	2	9	1	14	3
MOXD1	34	64	10	27	70	5	14	42	91	8	10	26
STX7	223	270	80	137	212	67	141	229	231	64	109	207
RABL2B	39	54	33	12	35	22	12	38	41	18	10	26
SREK1	261	364	171	193	263	106	160	269	329	99	174	248
DDX43	3	5	3	4	2	1	0	2	9	4	1	5
PTPRH	3	3	4	6	4	9	4	2	10	7	1	2
DCT	0	0	0	2	0	1	2	0	2	0	1	0
SLC35C2	86	100	48	45	80	32	31	81	78	30	16	82
CRYBG3	248	354	190	130	271	146	120	227	255	117	88	211
EPHA6	11	23	2	8	8	3	3	19	21	1	6	16
SCTR	0	1	0	0	3	0	1	0	2	0	0	1
RFX3	42	71	17	44	65	8	56	62	60	13	23	49
RIF1	788	1358	479	398	927	330	332	752	933	292	318	801
RAB21	208	407	173	223	252	113	156	240	220	67	103	255
SLC4A4	198	304	96	70	243	52	83	237	256	42	71	209
SMARCA2	196	267	115	73	171	92	92	186	201	44	57	162
SESN1	25	44	34	38	36	15	39	28	38	13	23	32
MID2	46	94	64	50	76	40	71	64	80	40	41	41
DNAAF6	0	0	0	0	0	0	0	0	1	0	0	0
COL5A3	0	0	13	3	0	3	2	0	0	7	4	0
SRCAP	52	75	24	25	42	17	30	52	51	19	32	40
PUM3	174	233	105	241	149	82	214	163	209	67	204	147
CPB2	0	0	0	1	0	0	0	0	0	0	0	0
CHRNA3	1	2	5	0	1	0	2	1	3	2	2	2
SPOCK3	3	2	0	0	5	0	0	6	1	1	3	0
CNOT4	56	79	24	41	70	34	26	54	59	23	26	54
PSEN1	162	214	131	214	215	90	193	169	208	89	161	138
CPOX	73	141	90	69	106	72	42	79	85	60	22	70
CLDND1	205	371	421	493	265	291	499	230	217	232	349	163
SPOCK2	0	1	0	0	1	4	2	0	1	0	1	0
HSP90AA1	2582	4202	1352	602	2195	994	983	2496	1764	869	801	2961
RBL1	34	76	28	23	56	10	13	57	65	11	13	50
DLGAP4	114	222	225	204	157	134	245	151	198	111	146	112
IGSF9B	0	0	1	1	0	3	0	0	0	0	1	0
CFHR2	0	1	0	0	0	0	0	0	0	1	0	0
CROCCP3	17	22	18	17	25	14	5	19	29	13	6	18
NDC80	89	107	45	45	82	19	38	95	88	18	17	124
AP4E1	55	125	28	32	79	21	37	50	60	19	19	56
RSBN1	66	114	49	54	113	31	34	54	76	32	31	84
MAGI3	45	65	25	23	60	23	15	45	61	15	7	42
CXCL2	18	22	36	7	24	32	6	12	22	13	5	14
AFP	20	15	4	7	10	2	10	26	13	1	5	19
COL4A4	2	2	2	0	0	1	2	1	0	0	4	0
TCF7	5	9	13	30	14	1	19	5	19	8	43	6
OSTM1	103	180	111	164	130	81	102	136	127	81	62	110
IMPG2	0	0	2	0	1	0	0	0	1	0	0	1
PCNP	239	299	122	254	226	106	248	189	211	100	223	189
EXD2	33	67	30	35	42	17	32	27	33	13	13	36
ARG2	62	64	33	36	56	23	54	38	31	27	24	37
MEF2C	38	30	15	28	33	6	28	35	32	5	16	21
PTPRC	0	0	3	3	2	2	0	0	0	1	2	0
CACNA1S	0	0	17	0	0	5	2	1	0	8	6	0
SPOCK1	0	0	0	2	1	0	0	0	1	0	0	0
UBA5	68	133	60	76	69	59	79	82	104	38	56	80
SPINK8	0	0	0	0	0	0	0	0	0	0	2	0
CDC14B	124	154	86	89	102	44	65	102	101	26	48	96
ZNF510	19	28	6	9	25	6	1	18	10	1	3	7
LRP2	0	0	0	0	0	0	1	0	0	0	2	0
ZNF506	7	6	16	8	11	4	0	8	19	8	5	9
JMJD4	48	72	25	9	43	11	9	40	53	15	9	41
DUSP12	45	44	29	13	20	14	12	27	24	17	19	21
AACS	46	68	45	39	74	32	36	57	46	25	25	36
DELE1	66	103	43	53	73	31	65	57	93	20	69	75
CADPS2	0	0	1	3	0	0	0	0	0	0	0	0
PCDHA6	1	2	0	0	0	0	0	1	0	0	0	0
PCDHGA2	0	0	0	0	0	0	0	0	0	0	1	0
HSPB11	88	120	32	35	77	18	59	89	90	18	35	80
PHLPP1	46	70	28	36	46	16	22	39	53	15	11	59
ATP8B1	39	46	66	64	34	42	28	27	44	26	16	24
IL12RB2	1	2	7	6	5	5	1	2	4	7	2	0
SMARCD3	12	26	24	12	17	25	15	18	11	17	12	19
WDR70	63	94	43	37	68	48	32	78	79	24	21	43
FYB1	0	0	13	1	0	7	0	1	0	11	6	0
MPP4	0	2	0	0	3	1	0	0	2	1	0	0
STRADB	184	237	77	80	180	61	91	199	156	43	49	167
BZW1	355	445	224	141	285	194	236	363	251	115	132	322
PGR	60	74	22	15	38	16	11	46	45	11	10	53
C1QTNF3	4	2	61	9	3	27	37	4	3	22	12	9
ME2	98	187	53	84	130	40	92	102	135	44	85	108
ORF9	2	5	3818	574	2	3638	509	2	4	2604	464	0
CCNT2	172	266	112	149	184	74	107	216	191	63	87	184
FAM135A	64	93	34	75	79	32	60	78	107	15	40	75
COL19A1	0	0	0	2	0	1	0	0	0	0	3	0
EPB41L3	0	0	0	1	0	0	0	0	0	0	0	0
COBLL1	473	415	107	202	404	54	218	486	400	48	133	446
DLG3	27	38	11	21	28	12	13	28	30	9	18	23
SPINK5	0	0	0	0	0	0	0	0	0	0	2	0
SERTAD4	36	89	19	23	41	22	7	38	43	13	5	61
TRAF5	13	22	14	11	26	11	9	7	22	9	6	13
MRPL22	53	75	44	76	56	28	67	64	76	28	36	50
GEMIN5	107	190	78	117	112	48	75	124	114	41	56	157
NFE2L1	243	331	172	379	259	168	316	235	296	121	249	211
SEMA5B	0	1	16	5	0	23	3	0	1	6	0	0
SPINK4	0	0	1	2	0	0	0	0	0	0	0	0
ITGB5	75	126	49	41	104	48	36	69	111	33	27	96
ERC1	248	337	181	83	273	112	79	243	278	147	69	224
XPO1	826	1317	608	894	896	462	738	810	947	404	800	913
RNF13	105	101	63	89	118	49	95	90	107	43	64	104
TRPM3	0	0	0	1	0	1	0	0	0	1	2	3
PALB2	102	127	35	36	104	18	25	85	81	26	24	93
DOP1A	60	113	46	38	70	25	34	70	79	30	27	58
LYRM2	46	58	10	9	30	13	11	53	30	9	7	34
SPINK13	1	1	0	0	2	0	0	0	0	0	0	2
SPHKAP	0	0	0	0	0	0	0	1	0	1	0	1
TUT7	52	106	48	65	74	33	71	72	99	14	51	70
SPHK2	6	34	13	6	18	25	13	33	11	13	8	20
GRHL2	0	0	0	1	0	0	0	0	0	0	2	0
TNPO1	551	950	474	774	701	307	486	568	703	295	385	621
PLOD1	176	311	122	150	267	103	200	172	264	74	119	157
P2RX5	0	3	0	1	1	1	2	1	1	0	3	0
ITGAE	29	42	19	20	26	16	15	12	19	4	13	19
DIS3	209	304	123	211	226	97	147	190	214	67	138	222
PIBF1	59	92	31	37	48	23	66	84	75	12	33	50
TDRD3	46	54	27	53	62	13	47	43	45	17	28	46
NUFIP1	23	41	33	27	38	24	42	43	35	17	26	34
PDS5B	238	363	133	254	293	96	150	301	311	61	182	255
OXCT1	89	156	43	54	65	27	32	90	100	24	41	92
RRAGB	21	39	12	22	36	8	29	21	37	14	17	35
EPYC	0	0	0	0	0	1	1	0	0	0	0	0
CYLD	61	79	75	37	53	80	38	67	48	55	18	64
SLC27A5	13	10	12	7	6	8	5	9	9	5	2	12
ZNF324	7	19	13	2	10	10	3	12	9	7	1	7
ZNF671	8	6	5	2	10	1	0	1	8	1	0	4
ZNF416	11	12	8	2	7	2	2	13	10	4	2	8
ZNF586	39	36	21	31	38	18	15	43	44	13	8	26
ZNF446	15	18	12	5	19	9	6	20	17	4	1	9
ZNF264	35	52	25	32	30	14	22	42	44	20	15	25
RPS5	435	742	303	498	516	221	683	414	563	206	488	385
FAT1	1648	2288	1070	1470	1927	806	855	1768	1883	731	603	1629
YTHDC1	165	247	92	176	218	86	167	186	228	82	179	152
CHMP2B	89	144	53	29	103	39	67	135	85	23	51	111
SMAP2	22	31	13	9	36	12	4	36	28	17	6	23
PPIE	55	65	29	36	35	30	37	48	48	25	33	51
ZMPSTE24	157	232	130	67	129	111	61	203	139	67	43	186
STARD7	360	501	208	155	291	113	100	363	279	107	54	369
NOA1	47	91	37	73	82	22	88	51	73	17	65	38
REST	239	344	123	175	280	98	100	268	231	81	69	247
HAL	1	0	2	0	2	0	2	1	0	0	0	3
SSH1	96	136	234	229	120	165	132	104	109	127	74	89
GSTP1	1093	1509	615	617	1068	452	955	1019	1028	424	679	956
APLP2	772	1330	464	665	974	336	622	1009	959	297	533	838
FAM234B	14	27	11	50	37	12	25	18	24	11	22	16
SLCO1A2	1	0	1	0	2	1	1	0	2	0	0	0
WBP11	177	245	89	90	202	55	98	169	157	41	46	174
EIF3I	245	369	141	255	288	137	335	248	251	100	229	261
COL16A1	0	3	1	4	0	0	1	1	2	1	1	2
TXLNA	247	395	222	157	265	152	116	308	265	122	81	274
APOB	0	0	0	0	0	1	0	0	0	0	0	0
NCOA1	118	168	127	171	150	73	144	152	124	74	82	114
AGBL5	205	287	150	190	248	100	265	210	215	89	192	181
EFR3B	0	0	1	0	0	2	0	1	2	0	0	0
SPHK1	14	11	66	2	19	57	8	6	7	43	3	6
RAB10	324	408	299	195	298	248	156	327	293	220	109	319
HADHA	258	358	166	217	275	103	292	300	241	97	173	187
MAPRE3	5	5	3	1	4	0	5	2	7	0	3	4
CAD	309	467	140	104	278	82	85	326	312	76	80	336
CD59	182	279	424	342	215	301	352	202	177	264	226	203
CD82	7	1	5	3	0	4	1	1	0	4	1	4
BCORL1	84	110	93	92	94	56	56	72	120	53	53	66
ATRX	605	933	431	624	705	296	574	654	699	246	424	637
SNRK-AS1	7	12	17	14	17	10	16	10	16	11	3	20
FCN1	0	0	0	0	0	0	0	0	0	2	2	0
MYNN	60	59	37	54	42	14	56	40	45	13	68	50
MECOM	52	54	17	8	28	8	9	52	53	12	2	46
SCAMP1	126	218	109	199	160	71	161	131	177	56	110	139
PREP	58	81	50	20	73	20	40	40	51	22	26	47
HACE1	39	52	24	28	58	28	25	35	56	9	24	38
SEH1L	198	315	130	153	184	60	90	221	206	84	103	222
WDR47	32	35	15	36	34	25	34	35	45	18	23	41
WDFY1	187	317	165	296	249	130	287	197	227	90	190	250
OVGP1	0	1	3	7	0	1	5	1	0	0	9	0
SLC25A24	201	351	115	132	191	113	80	225	211	85	44	175
SNRK	45	40	93	104	35	50	60	42	41	34	45	36
PILRA	0	0	0	0	0	1	0	0	0	2	0	0
IGSF9	0	0	2	2	0	0	0	0	1	4	1	0
ABCB1	62	82	18	23	59	13	20	88	52	14	33	81
ZNF213	10	20	7	18	15	8	26	24	20	7	5	19
SMKR1	0	0	0	0	1	0	0	1	0	0	0	1
CPNE3	341	612	185	346	409	130	294	372	375	110	248	357
RRN3	84	126	57	109	87	35	90	73	92	40	66	76
CTTN	628	977	409	467	607	290	473	698	732	259	446	663
WNT11	1	0	3	0	4	0	2	2	5	1	2	0
MTIF2	78	116	35	59	70	22	83	75	91	12	67	58
DDHD2	113	160	68	120	117	64	92	99	127	38	60	115
TTC39A	127	122	72	86	106	37	51	131	130	32	45	102
EPS15	283	367	197	317	369	126	365	277	356	111	252	262
ORC1	75	90	17	19	44	7	21	45	44	14	21	63
MGST2	22	22	11	20	26	2	29	26	20	6	17	33
CHERP	155	199	104	161	143	57	158	152	172	66	138	147
ATG16L1	49	77	20	56	48	15	20	39	44	30	40	35
USP40	134	188	62	66	150	68	43	130	180	47	32	127
POMGNT1	127	154	71	69	123	57	52	102	152	46	36	96
RAD54L	60	89	35	19	45	14	21	52	44	16	10	91
MAST2	100	185	82	98	123	48	101	93	150	47	57	113
DNAJA1	293	387	305	78	180	255	99	296	150	200	59	296
B4GALT1	1213	1255	625	448	1208	439	428	1244	1060	373	299	882
CHMP5	62	92	32	77	69	52	80	49	60	23	66	58
NFX1	62	80	41	59	62	22	55	56	63	17	79	82
AQP6	2	0	1	0	0	0	1	1	1	1	0	0
DIMT1	131	165	69	104	117	61	110	113	124	57	57	110
IPO11	65	89	35	39	65	25	23	71	75	24	27	59
SLK	229	348	157	309	209	113	261	238	250	80	210	230
NME8	2	1	1	0	1	0	0	0	0	1	4	0
EPDR1	346	516	200	220	328	156	178	344	335	142	139	290
SNX10	89	125	117	394	84	93	281	104	128	97	211	82
SEPHS1	197	274	96	68	171	64	81	214	166	50	55	203
MRPL28	78	71	43	21	57	20	33	76	78	17	23	57
HBQ1	0	1	0	0	0	0	0	0	0	0	0	0
SLITRK5	294	376	90	132	316	82	55	281	316	85	73	270
CEACAM6	0	0	0	0	0	1	0	0	0	0	0	0
FAT2	0	0	3	0	0	0	1	1	3	0	1	2
RBM22	110	123	55	116	84	33	151	102	75	34	85	91
TMED2	541	712	410	442	521	281	477	597	478	285	360	580
ERO1B	83	98	96	102	72	38	91	113	95	39	76	84
ZFAND6	245	285	131	119	190	110	160	173	193	78	128	183
HSD17B2	0	0	0	0	0	0	0	0	0	0	2	0
TXLNG	97	141	55	98	96	48	75	111	105	38	74	106
PPEF1	0	0	1	1	0	2	0	0	0	0	1	0
LAT2	5	2	5	0	2	1	2	7	6	1	2	2
HUWE1	1867	2641	1224	1297	1958	856	986	1809	2188	678	623	1720
ZW10	40	64	24	31	47	25	41	41	42	15	18	58
ALG9	21	19	13	25	15	8	23	22	19	7	17	10
MYBPC2	0	0	0	0	0	0	1	0	0	1	0	0
NOX4	2	4	21	7	3	4	6	2	6	8	14	5
ACOX3	26	33	31	19	15	14	12	23	20	11	10	15
MTMR2	404	480	213	478	403	119	496	432	436	127	377	483
PPP1R15A	31	54	49	238	54	63	407	31	31	38	316	37
HSD17B14	2	9	7	11	6	7	9	5	8	7	15	6
TRIP6	134	144	77	88	114	39	66	123	109	45	48	123
ACHE	0	0	0	0	0	0	0	1	0	0	0	1
FTL	8132	13302	1191	6097	10067	801	8267	8790	10602	691	6850	7364
SRRT	147	208	105	52	110	77	80	163	93	63	60	140
BAX	103	131	37	51	81	30	73	93	99	25	53	87
SLITRK4	3	0	3	0	8	2	0	5	6	1	2	5
PIGS	100	135	33	72	97	45	60	94	77	34	41	86
ADAMTS2	0	0	0	1	0	0	1	0	0	0	1	0
ATXN7L3	110	125	50	53	113	61	42	119	82	37	13	106
PGS1	95	111	86	123	104	83	74	80	124	56	68	77
PSMC5	247	315	148	123	233	107	154	218	241	68	87	239
UIMC1	53	82	31	86	74	28	80	59	72	24	89	55
CETP	1	0	8	0	0	2	0	0	3	2	3	0
MMP2	0	0	0	0	1	0	0	0	0	0	0	0
GNAO1	0	0	0	0	1	0	4	0	2	1	2	0
OGFOD1	112	160	83	80	115	67	101	126	82	53	59	130
SH3BP2	120	236	139	145	185	93	167	174	166	99	103	110
NOP14	122	213	91	142	121	63	172	130	142	58	132	152
ADD1	492	639	449	375	477	291	397	419	504	240	340	418
L2HGDH	57	70	14	24	34	10	19	48	61	10	22	43
TXNDC16	39	38	15	31	50	7	30	37	43	10	21	28
RTRAF	116	137	61	110	115	55	142	103	78	44	103	99
NID2	3	1	3	6	5	0	0	1	3	0	0	2
GMCL1	113	147	34	60	181	35	44	92	130	17	61	101
SF3B2	287	418	214	489	348	198	492	329	347	131	364	317
SLITRK3	4	6	0	0	5	1	0	6	7	1	0	6
GNAS	1918	2475	1311	1630	2127	1062	1807	1957	1808	754	1190	1713
DNM1L	264	359	169	163	320	126	132	269	307	92	127	312
PTHLH	5	7	10	19	3	8	20	0	7	6	12	3
PHACTR3	0	0	0	0	0	0	0	0	0	1	0	0
ERGIC2	124	168	79	81	138	50	52	155	136	59	31	133
TFAP2C	1	1	0	0	1	0	1	2	0	0	0	1
SLITRK2	0	0	0	0	0	0	0	0	0	0	2	0
CASS4	0	0	16	2	3	2	1	1	2	7	2	2
PIR	42	45	17	52	40	24	84	46	52	8	66	34
AAMDC	23	31	24	17	27	16	21	15	26	15	18	11
RFX2	14	23	7	14	12	5	8	15	18	2	1	8
METTL2A	53	76	32	43	56	24	34	56	55	21	34	51
SULT2B1	0	0	3	1	0	0	1	0	0	0	1	0
ALG6	57	50	24	16	36	17	11	62	32	8	17	53
CNOT3	90	161	50	122	111	53	207	119	126	36	146	125
GP6	2	1	2	0	7	0	1	1	3	1	0	0
PTPN4	138	186	83	30	128	51	18	172	131	37	33	151
DDX18	288	449	165	241	316	103	254	356	318	112	162	350
SKP2	273	466	236	134	338	158	140	374	273	91	117	395
GNA11	84	107	82	47	92	47	40	75	86	46	18	82
ASAP3	0	0	2	1	0	0	0	2	1	2	2	0
EDEM2	40	52	26	10	46	14	19	47	33	11	17	27
DNMT3B	38	54	20	28	61	11	27	62	44	13	31	32
TPX2	510	574	309	371	410	212	482	458	392	166	256	487
FER1L4	2	10	23	15	25	15	8	8	15	18	5	1
PDRG1	22	17	17	13	8	4	23	8	12	10	8	11
EPB41L1	323	327	118	155	285	86	156	325	307	63	91	274
SLC15A1	0	0	1	1	0	0	0	0	0	1	0	0
SKP1	211	265	133	165	183	67	180	181	196	69	131	189
SKOR1	2	0	0	0	0	0	0	0	1	1	0	0
TGDS	26	40	8	22	25	9	26	41	43	3	19	43
SKIV2L	102	135	75	107	98	33	96	87	103	38	70	66
ORF8	4	4	4056	563	3	3866	291	7	8	2782	241	3
COQ9	48	88	38	52	76	22	42	54	65	26	35	50
TMEM40	0	0	4	0	0	6	1	0	0	3	0	0
SKINT1L	0	0	1	0	0	1	0	0	1	0	0	0
ARHGAP28	151	116	37	33	66	32	20	108	79	23	25	143
CRLS1	33	42	24	5	22	15	14	39	30	8	4	32
PPP1R13B	43	66	25	33	36	11	30	61	60	19	24	50
ATRN	93	139	95	112	150	49	80	99	151	36	72	90
SMOX	32	19	8	63	7	16	53	12	14	11	25	10
SIGLEC1	0	0	0	1	0	0	2	3	0	0	0	0
SKIL	363	414	198	246	351	170	149	343	338	155	129	287
NSFL1C	80	131	62	120	87	42	130	94	114	37	109	89
SLC4A11	6	5	0	1	1	1	1	2	3	0	0	3
DNAAF9	52	60	27	30	56	30	19	43	73	19	22	30
ZNF343	14	20	10	13	14	1	13	17	20	5	11	3
EBF4	2	2	2	8	2	6	3	1	5	2	1	0
MAVS	310	444	200	93	304	131	45	303	272	115	38	304
LZTS3	9	39	7	15	18	3	17	13	35	4	12	4
XRN2	273	365	99	137	267	96	158	311	292	68	161	220
SKIDA1	48	46	23	1	37	26	5	38	30	8	3	38
DYNLL1	209	338	121	64	203	84	55	282	161	74	55	220
SNX5	378	529	246	388	383	162	373	409	392	145	315	482
RPL6	1003	1522	558	835	1082	424	1177	1006	974	345	833	1010
SIRPG	0	0	1	0	0	0	2	0	0	0	0	0
SKI	96	145	133	128	115	103	60	97	106	64	24	91
ESF1	45	72	31	54	34	32	51	50	57	10	45	41
RBBP9	92	87	23	5	77	18	8	92	67	23	7	55
ANAPC5	230	298	167	232	290	100	189	230	280	89	182	255
SLC23A2	53	88	57	48	77	20	29	56	56	29	19	60
SLC8B1	20	25	24	13	20	14	7	28	17	9	15	15
TMEM230	119	178	71	144	133	48	117	114	125	50	76	109
SKAP2	128	142	55	30	103	37	46	99	91	25	36	84
SKAP1-AS1	0	0	0	1	0	0	0	0	0	0	0	0
CFAP61	0	0	0	0	0	1	1	0	0	0	0	0
TASP1	11	20	8	1	17	10	4	15	15	8	11	18
OAS1	2	3	172	4	2	255	0	2	3	209	0	2
GCN1	558	947	380	158	698	234	145	610	693	235	118	559
RPLP0	1677	2763	1299	1809	2002	1000	2799	1694	2013	800	1896	1617
PXN	227	363	279	282	286	202	262	256	331	188	195	235
SIRT4	0	1	1	0	1	1	0	1	1	1	1	0
RPH3A	0	0	1	0	0	0	1	0	0	0	1	0
SKAP1	0	0	0	0	0	0	0	0	0	1	0	0
TRMT6	36	50	16	19	31	14	12	38	32	9	22	46
CHGB	0	1	0	0	0	0	0	0	0	0	0	0
PEBP1	345	531	254	227	305	187	270	322	346	141	218	274
BRAP	79	78	47	80	60	29	76	61	48	21	48	45
ERP29	85	153	46	64	95	51	103	101	110	35	65	108
NOS1	0	0	0	0	0	0	1	1	0	0	2	0
FUS	682	820	515	317	571	402	341	701	550	358	208	704
IGBP1	163	204	86	214	196	68	306	117	178	52	192	105
FXYD5	88	96	45	69	84	27	98	68	70	21	78	61
ZNF302	27	36	20	3	22	16	3	28	19	13	0	22
GRAMD1A	128	183	68	138	173	52	140	82	174	47	125	87
HEPH	0	0	0	5	0	0	0	0	0	0	1	0
CDIP1	3	1	7	2	5	4	3	3	1	2	3	4
CMTM1	0	0	1	0	1	3	1	3	0	1	1	1
SKA3	75	107	21	25	68	5	18	91	62	18	10	88
GANAB	724	1048	368	474	770	259	563	761	805	189	375	651
GMIP	22	28	12	13	16	10	8	21	18	9	2	22
RBM41	153	206	71	112	200	42	87	152	208	43	97	176
BIRC5	179	205	53	35	112	20	58	153	86	27	30	155
LAG3	0	0	0	0	0	0	0	0	2	1	1	0
MLF2	177	243	118	109	164	82	97	218	175	72	82	172
OTUB2	9	35	26	16	17	14	11	6	14	20	20	14
DDX24	150	214	131	136	131	115	145	140	129	77	113	126
ZBTB25	74	123	40	93	144	24	46	101	134	18	73	68
NECAP1	12	34	16	25	20	31	31	41	21	13	27	25
ARHGAP4	1	2	2	0	0	1	1	3	2	0	0	0
SKA2P1	0	0	0	0	1	0	0	2	0	0	0	1
DHX32	111	157	68	49	110	46	38	135	147	37	33	117
RCOR1	117	185	69	93	117	55	54	109	123	41	28	136
GPATCH2L	160	214	83	71	155	86	55	147	169	57	56	165
LTBP4	130	315	60	110	265	45	88	105	343	58	84	114
BLVRB	19	51	8	41	28	3	77	39	38	19	34	28
SLC9A1	53	84	49	46	55	44	28	59	48	25	25	48
SPTLC1	226	257	109	188	222	80	192	201	187	68	156	201
PAPOLA	534	706	328	186	519	215	181	571	472	198	150	557
SKA2	245	256	108	56	207	69	55	229	204	79	40	235
PCBP4	15	11	25	8	14	16	21	19	20	8	10	20
YPEL3	32	42	15	90	52	6	109	36	45	15	92	19
MRPS33	41	53	15	16	33	9	24	49	56	14	20	43
NDUFB2	70	110	65	81	62	43	89	64	78	23	63	59
NUDC	117	198	93	83	128	70	109	150	122	55	75	150
MAEA	121	176	56	25	115	51	33	115	112	46	44	91
ICAM1	60	62	90	165	44	73	129	72	66	71	124	59
STRN4	72	171	62	138	146	53	109	107	131	52	99	95
SKA1	16	37	5	7	16	8	5	16	12	3	3	22
LYZ	0	1	0	0	0	0	0	0	0	0	0	0
SI	0	0	0	0	0	0	1	0	0	2	4	0
MUL1	36	53	25	18	42	7	29	43	38	8	12	38
TFAP4	36	51	25	92	39	17	122	30	50	8	56	33
PDCD7	45	95	17	40	53	21	23	65	61	18	13	74
SPG21	185	249	107	99	146	60	123	171	159	45	131	166
FETUB	0	0	0	0	0	0	0	0	0	0	1	0
DNAJB11	89	113	65	58	74	57	81	72	104	45	88	81
P3H2	347	381	279	117	378	214	105	370	345	183	99	300
THPO	1	0	0	0	0	0	0	0	0	2	0	0
CHRD	0	0	0	0	0	1	3	0	0	0	2	0
FLT3LG	2	0	5	1	4	2	3	4	0	3	1	0
RAB11FIP3	41	65	40	42	52	26	21	55	76	33	23	46
GNPTG	74	93	45	61	107	35	79	91	78	33	84	83
ZNF268	32	33	15	4	24	6	3	29	22	5	1	13
GOLGA3	257	406	354	327	308	247	255	263	323	182	221	284
PABPC4	430	652	211	417	501	181	469	397	452	140	331	443
CERS4	0	0	1	1	0	0	6	0	0	0	0	0
MCOLN1	35	37	9	21	22	5	19	27	32	6	18	34
USP48	209	295	158	295	210	98	196	189	218	84	192	184
PDPR	165	274	106	152	227	92	115	194	196	61	90	154
AARS1	444	746	386	940	505	348	1000	440	536	233	834	486
GLG1	545	782	481	438	652	335	444	518	618	255	284	445
SIKE1	179	253	102	45	191	70	63	182	125	77	34	184
TNRC6A	278	359	226	241	274	168	189	274	339	131	172	280
SIK3	157	183	94	68	200	77	74	170	184	54	69	152
DLL3	0	2	0	4	0	0	0	1	1	0	0	1
NAT14	11	24	12	9	26	13	14	12	20	6	6	22
PITPNM2	56	106	70	134	105	53	85	75	121	46	47	45
EXOC1	78	109	48	97	115	34	95	62	130	21	79	80
RBM27	140	171	80	127	120	49	139	115	136	43	85	88
POU4F3	0	1	0	0	0	0	0	0	0	0	0	0
OSBPL8	883	1278	245	457	954	172	298	945	969	127	238	944
DTX2	31	46	18	35	28	21	21	33	38	18	26	32
NLRC4	0	11	4	3	2	0	1	5	6	3	2	3
PUS7	72	104	30	30	88	38	38	69	85	29	34	83
LAMB4	0	0	0	0	1	0	0	0	0	0	0	0
NRCAM	0	1	0	2	1	8	0	1	0	3	1	0
LAMB1	808	1035	297	718	828	208	613	1046	1030	197	505	725
SLC26A4	0	0	0	0	0	3	2	0	0	0	0	0
SLC26A3	0	0	0	0	0	0	0	1	0	2	0	0
DLD	224	276	119	167	201	87	105	237	227	75	102	193
WDR7	53	59	24	51	37	26	36	61	57	22	37	47
TXNL1	171	228	96	135	199	58	178	199	163	50	131	171
ABCC6	105	117	29	27	77	17	23	114	87	22	16	94
CMTM6	216	294	120	78	168	107	54	192	138	71	32	216
ITGA6	136	217	52	43	153	34	44	128	157	28	47	120
RAPGEF4	0	0	1	0	0	0	0	0	0	2	0	0
SIK2	132	137	78	98	105	53	95	131	130	32	83	133
SMPX	3	0	0	0	0	0	0	2	0	0	0	2
FH	111	150	35	65	109	44	61	99	106	19	57	146
SEL1L3	2	3	0	0	1	1	0	0	1	0	0	0
TF	0	0	0	2	0	1	0	0	0	0	0	0
CDV3	554	830	448	537	560	340	508	554	545	289	330	526
MYO15A	1	1	3	1	1	1	2	0	3	0	1	1
SIK1	20	38	12	21	24	10	30	13	17	17	20	13
APOH	4	0	0	0	0	0	0	5	1	0	0	0
NLRP1	0	0	7	0	2	2	0	0	0	0	0	0
PITPNM3	14	55	14	26	25	8	20	16	40	8	16	15
SPAG7	21	36	18	35	20	8	40	16	27	9	28	26
ORC6	31	76	22	7	40	12	5	41	28	14	5	50
ZFHX4	2294	2412	402	253	1967	220	144	2195	1890	204	104	2097
CPA1	0	0	0	0	0	0	0	0	0	1	0	0
ZC3HC1	33	57	24	12	42	10	10	37	35	15	23	29
ESR1	3	0	0	0	3	0	0	1	4	0	0	1
RGS17	50	88	45	82	57	24	80	42	75	34	30	37
ANGPT2	2	7	0	1	3	1	3	6	8	2	1	5
TMEM101	18	40	15	26	27	13	27	32	20	6	20	15
CD200	0	0	0	0	0	2	0	0	0	0	0	0
CCDC80	197	212	117	125	148	88	116	169	135	73	85	145
PSME1	115	145	112	99	90	93	117	133	75	75	88	111
PPP2R3C	21	25	26	20	17	17	22	23	28	21	26	30
HAUS4	31	25	10	22	40	7	40	21	29	2	25	23
JPH4	0	0	0	0	1	0	0	0	1	0	0	0
MYH7	0	0	0	0	0	0	2	0	0	0	1	0
CEBPE	0	0	0	0	0	0	1	0	0	0	0	0
SLC7A8	0	0	0	1	0	0	0	0	0	1	0	0
OSGEP	37	32	11	39	22	19	31	30	22	7	22	25
SLC22A17	0	3	4	6	2	2	2	1	2	0	1	3
RNF31	4	8	6	4	16	5	13	8	14	5	2	8
SCFD1	130	148	89	106	104	43	103	105	140	57	109	109
G2E3	94	131	60	72	95	32	42	97	74	25	32	113
HECTD1	435	569	253	471	467	185	402	403	476	131	354	388
HNRNPC	1147	1451	684	953	1047	476	1352	1057	960	410	1062	1077
RPGRIP1	0	0	0	2	0	0	1	0	1	0	2	2
SUPT16H	257	402	153	121	266	101	82	264	271	77	80	302
TOX4	143	202	109	142	136	77	148	157	161	81	140	132
GEMIN2	13	18	3	11	7	2	10	10	12	2	1	12
TGM1	1	0	0	0	1	0	0	0	0	0	0	1
TINF2	56	71	25	49	49	17	42	43	54	19	19	25
DAZL	0	0	1	1	0	0	0	0	1	0	0	0
SEMA6A	399	556	110	44	457	54	36	358	450	56	24	399
TRPM7	380	496	309	431	359	185	253	331	344	163	318	381
TYRO3	16	54	26	17	20	18	27	25	26	14	15	20
WDR76	53	62	34	5	54	24	9	56	57	12	2	72
CAPN3	5	6	1	1	6	0	0	2	2	1	0	3
SNAP23	201	293	126	73	246	92	68	185	193	93	65	204
TBX15	35	33	128	68	33	89	40	46	36	78	22	21
PHGDH	162	264	181	170	156	210	248	140	143	143	139	139
COL9A3	0	0	0	0	0	0	0	4	0	1	0	0
EZR	1047	1517	598	453	1226	420	453	1031	1027	355	300	1078
MYL6	447	620	304	207	445	247	306	434	428	188	253	416
AGO1	262	342	160	76	218	107	58	300	246	74	54	241
SHPK	2	10	3	4	7	0	0	7	5	1	0	2
CLSPN	127	198	41	11	91	18	9	118	113	23	12	170
RFFL	69	113	61	72	83	29	116	71	92	25	59	69
UNC13D	170	190	114	114	148	70	92	146	172	59	35	188
MFSD11	241	310	170	135	199	135	144	231	204	114	146	254
DPYSL2	20	40	205	44	29	143	37	21	23	113	17	18
TGFB2	260	417	67	87	353	56	38	286	364	60	46	304
GPATCH2	116	156	89	71	102	66	64	120	108	45	44	109
NUP50	334	358	132	78	251	104	77	333	200	60	49	315
CDC45	19	42	6	4	24	5	2	30	28	7	2	25
COMT	91	125	66	72	115	42	75	81	99	45	60	97
ADA2	15	12	6	8	15	4	4	7	16	9	11	5
ENSG00000093100	3	2	1	8	4	1	8	1	1	2	3	1
VNN3P	0	0	0	0	0	0	0	0	0	0	4	0
ECHDC1	95	109	61	36	77	33	28	88	71	36	22	90
LRRFIP2	87	127	42	88	91	35	93	82	105	37	81	82
SEC22C	46	48	39	32	56	31	30	36	55	34	23	48
XYLB	23	31	12	8	19	5	11	20	27	4	7	22
HDAC6	51	69	39	48	51	25	55	55	51	24	50	56
OR1I1	0	0	1	0	0	0	0	0	0	0	1	0
CDC6	88	145	31	12	80	27	15	86	69	11	13	107
UPRT	22	33	22	3	23	15	7	25	22	9	7	13
CDC23	126	198	86	95	142	42	81	143	161	50	82	144
AAAS	45	67	36	40	49	24	37	50	42	20	23	37
CBX5	1876	2175	691	362	1499	427	308	1887	1406	326	192	1778
SUCO	209	413	162	222	292	138	145	286	346	120	190	233
MSH2	148	275	84	60	148	55	63	201	173	48	45	196
SHKBP1	102	160	57	85	121	38	100	81	141	53	87	88
DHPS	24	34	25	34	25	7	59	29	32	15	34	20
SHANK3	0	0	1	0	0	0	0	0	0	0	6	0
NXPE1	0	0	1	0	0	1	0	0	0	1	2	0
ARCN1	412	562	262	485	421	208	453	385	422	181	256	381
EPB41L4B	6	12	5	8	7	3	2	12	5	3	3	4
TMEM38B	33	65	13	64	50	12	77	57	55	9	43	42
PSMD5	123	133	46	52	75	31	34	98	77	29	38	92
PTGS1	0	1	0	0	0	0	0	0	0	0	1	0
NUP188	140	156	83	51	126	37	60	121	122	29	26	151
CRAT	23	35	26	35	32	13	49	16	39	16	29	24
SH2D3C	0	0	0	0	0	1	0	0	0	0	0	0
NANS	18	29	28	5	22	13	34	23	17	11	8	27
TBC1D2	44	53	1	44	37	11	43	35	65	5	31	36
WHRN	9	9	17	13	2	1	7	11	9	5	5	4
PDE6C	0	0	0	1	3	0	2	2	1	0	1	2
CWF19L1	41	71	30	34	59	26	30	37	48	9	22	49
SEMA4G	20	16	8	6	9	5	3	12	11	2	6	16
BTAF1	153	310	165	202	232	121	195	199	253	92	142	177
SHANK2-AS3	0	3	5	1	3	3	1	5	4	2	3	1
SHANK2-AS2	1	1	2	2	3	2	0	1	7	3	4	3
TLL2	0	3	6	2	4	1	1	3	3	1	3	0
CYP26A1	7	4	0	0	9	1	0	4	7	2	2	2
TDRD1	0	0	0	0	2	3	1	0	0	0	0	0
SORBS1	0	7	0	1	4	3	1	3	2	1	1	1
CRTAC1	0	0	0	0	0	0	0	0	0	3	0	0
BAMBI	39	49	48	56	26	43	45	48	39	34	25	31
IL11	0	0	0	0	0	1	0	0	0	0	0	0
MYO3A	0	0	0	0	0	0	0	0	0	0	4	0
WAC	409	618	308	732	512	223	656	432	522	228	497	349
CREM	40	38	15	14	22	11	13	20	22	3	9	27
NUBP2	24	58	20	35	31	16	27	20	31	11	21	28
SMIM24	0	0	0	0	0	2	0	0	0	0	2	0
HIVEP1	143	175	207	306	143	124	221	164	211	115	167	168
SHANK2-AS1	11	5	16	7	9	1	4	6	22	5	10	9
SHANK2	265	369	382	368	341	209	198	213	372	174	134	208
BRPF3	140	142	52	99	94	41	51	112	98	40	21	116
MRPS18A	27	40	17	16	25	11	7	20	25	5	18	26
PGC	0	0	0	1	0	0	1	0	0	0	0	0
TMEM14A	42	34	19	5	23	5	7	32	17	5	3	23
EFHC1	52	77	50	45	69	38	41	69	72	40	36	36
HSP90AB1	1955	3281	1348	1996	2191	907	2273	1966	2110	863	1842	2080
MLN	0	0	0	0	0	0	0	0	0	2	0	0
CDC5L	154	208	70	84	155	57	83	157	124	52	53	196
ITPR3	368	646	148	277	503	121	266	379	560	128	166	326
ZNF184	18	27	19	17	17	5	9	16	22	7	11	8
DSP	322	504	846	647	416	530	545	324	384	442	333	280
SIRT1	99	115	42	161	127	34	88	118	101	10	79	112
HNRNPH3	172	289	134	168	195	114	254	188	242	78	252	228
IFT74	49	50	28	20	51	7	40	39	46	9	9	41
SHANK1	0	0	0	0	0	2	1	1	0	0	0	0
ABL1	181	287	94	108	175	98	76	219	219	60	34	197
ACOT7	39	55	29	19	39	18	21	39	61	16	17	40
SH3GLB1	176	260	168	183	202	108	228	133	221	128	149	162
CDC7	39	41	5	5	21	3	1	21	23	6	2	40
SYDE2	17	28	6	24	17	1	10	28	32	9	9	35
SH3KBP1	128	162	266	132	141	178	147	150	117	120	97	101
SCD	3264	6279	1939	3769	4880	1301	5365	3537	4299	1082	4160	3107
TMED1	52	102	31	25	54	21	59	70	62	19	48	78
ABLIM1	380	559	224	281	413	154	289	360	407	130	152	352
ERMP1	125	168	71	112	152	41	97	104	132	29	62	120
RAB18	188	222	140	133	184	85	119	182	195	80	146	132
NRP1	1289	1359	1709	1341	1415	1157	1298	1265	1331	787	833	1106
HSD17B7P2	8	2	4	9	1	0	5	7	4	2	5	9
PRTFDC1	83	83	35	10	58	16	13	61	40	13	15	73
PALMD	1	0	5	0	0	0	3	0	1	0	0	0
TSPAN15	2	8	4	6	3	2	3	2	8	1	3	2
MACROH2A2	91	119	56	32	66	40	58	70	81	28	36	67
WASHC2A	226	220	84	164	135	49	165	203	155	46	127	188
MAST3	59	76	49	89	43	32	67	50	72	33	43	60
MZF1	30	52	16	23	40	12	13	47	55	10	14	43
OCEL1	21	21	19	25	35	16	30	37	30	14	16	10
MYO9B	249	408	351	397	291	253	310	289	278	212	226	265
SGK3	14	25	9	2	7	6	9	19	8	3	4	14
CATSPERG	2	1	2	1	0	1	2	0	0	4	0	0
PSMD8	132	219	96	140	132	70	181	145	131	73	162	117
FBXL19	84	107	59	36	81	41	13	86	62	35	8	85
STX1B	0	3	0	0	3	7	1	0	5	0	0	0
HSD3B7	23	35	23	29	24	22	21	35	24	4	14	11
SETD1A	64	111	44	107	74	44	83	74	85	24	57	73
BCL7C	29	29	14	11	23	15	29	18	30	7	11	21
EFNA2	0	0	0	1	0	1	0	0	0	0	0	0
CIRBP	94	119	60	40	108	36	67	95	104	39	33	60
ATP5F1D	45	49	19	30	27	20	44	32	31	14	19	27
CBARP	3	11	5	31	13	4	26	9	14	2	8	7
PCDH11Y	0	0	0	0	1	0	0	0	0	0	0	0
SGK2	31	40	16	12	36	8	12	42	32	13	12	41
IGFALS	1	0	0	0	0	0	0	0	0	2	0	0
HNRNPM	488	487	342	106	247	226	156	468	267	171	115	461
MARCHF2	8	13	6	10	15	4	20	18	13	11	6	15
NDUFB7	19	46	11	18	30	8	24	31	22	14	19	28
TECR	194	241	133	159	201	96	215	181	181	79	169	175
TIMM13	40	47	18	12	20	18	24	22	41	19	16	21
CDC34	44	53	28	87	44	21	101	34	45	17	75	36
MTAP	167	248	91	93	168	79	72	101	153	60	56	144
MISP	2	5	3	7	12	4	11	5	5	2	9	4
CEP170B	50	96	70	60	54	40	49	68	86	25	21	53
POLR2E	71	141	79	84	86	48	99	72	110	38	62	67
POLRMT	46	70	28	58	62	29	63	61	68	27	27	52
HCN2	5	22	5	21	9	5	21	6	15	3	18	8
[truncated: 34,218 more rows]
