# Supplementary material for: BiP/GRP78 is a pro-viral factor for diverse dsDNA viruses that promotes the survival and proliferation of cells upon KSHV infection
Source: PLoS Pathog. 2024 Oct 29;20(10):e1012660. doi: 10.1371/journal.ppat.1012660 (PMC11548844; doi:10.1371/journal.ppat.1012660)
Supplement: S2 Table — (XLSX) [file ppat.1012660.s009.xlsx]

## Sheet: DE_Latent_HA15_vs_Latent_Unt
	baseMean	log2FoldChange	lfcSE	stat	pvalue	padj	Padj_is_na
ORF29	773.208	3.95229	1.27355	3.10337	0.00191332	0.059721	FALSE
ORF60	887.601	3.25033	1.26074	2.57811	0.00993433	0.170874	FALSE
ORF55	164.251	2.66203	1.29853	2.05003	0.0403612	0.367638	FALSE
ORF61	1420.36	2.29341	0.79952	2.86849	0.00412442	0.100597	FALSE
ORF33	521.724	2.19972	1.45184	1.51513	0.129739	0.599067	FALSE
ORF40	195.311	1.98211	1.35497	1.46285	0.143509	0.621292	FALSE
ORF43	297.683	1.98209	1.35275	1.46523	0.142858	0.620107	FALSE
ORF39	594.832	1.98168	1.35058	1.46728	0.1423	0.619361	FALSE
ORF63	559.467	1.85336	0.823802	2.24976	0.0244641	0.291188	FALSE
ORF53	107.546	1.6638	1.39548	1.19227	0.233155	0.715986	FALSE
ORF25	1509.58	1.6615	1.38972	1.19556	0.231869	0.713756	FALSE
ORF37	1307.05	1.66074	1.389	1.19563	0.231839	0.713756	FALSE
ORF36	432.115	1.62141	1.56622	1.03523	0.300561	0.766646	FALSE
ORF41	118.557	1.61833	1.57015	1.03069	0.302686	0.768246	FALSE
ORF64	1540.22	1.52046	0.416246	3.65279	0.000259407	0.0137841	FALSE
ORF62	250.089	1.3558	1.19304	1.13643	0.255777	0.735042	FALSE
ORF45	1652.36	1.34748	1.18679	1.1354	0.256208	0.735042	FALSE
ORF22	823.007	1.34543	1.19115	1.12952	0.258678	0.738151	FALSE
ORF34	344.278	1.2453	1.45131	0.858049	0.390865	0.82293	FALSE
ORF70	484.12	1.24262	1.44903	0.857555	0.391138	0.82293	FALSE
ORF9	1422.63	1.22044	0.85316	1.43049	0.152575	0.628813	FALSE
ORF65	370.827	1.08983	1.23145	0.884994	0.37616	0.814386	FALSE
ORF48	343.626	1.0882	1.21558	0.895206	0.370677	0.81064	FALSE
ORF68	875.031	0.938087	0.673221	1.39343	0.163489	0.643866	FALSE
ORF54	182.636	0.772128	1.03928	0.742941	0.457517	0.858759	FALSE
ORF11	2490.22	0.75715	0.73497	1.03018	0.302927	0.768246	FALSE
ORF57	2713.59	0.663947	0.654399	1.01459	0.310301	0.773975	FALSE
ORF27	533.089	0.660116	1.56808	0.420972	0.673775	0.939076	FALSE
ORF23	182.087	0.659827	1.56811	0.420779	0.673917	0.939076	FALSE
ORF17	730.295	0.653719	1.56882	0.416696	0.676901	0.940058	FALSE
ORF75	513.447	0.532201	0.436321	1.21975	0.222561	0.70509	FALSE
ORF74	70.733	0.516531	0.649771	0.794942	0.426647	0.840749	FALSE
ORF66	587.28	0.442426	0.852517	0.518965	0.603785	0.919065	FALSE
ORF59	3378.14	0.345651	0.676935	0.510613	0.609622	0.921297	FALSE
ORF44	422.097	0.178876	1.11228	0.160819	0.872236	0.981375	FALSE
ORF69	747.043	0.132248	0.41692	0.317203	0.751089	0.957368	FALSE
ORF50	1185.88	0.0130224	0.233956	0.0556615	0.955611	0.994973	FALSE
ORF73	137.563	0.000304592	0.244745	0.00124453	0.999007	1	FALSE
ORF19	471.743	0	1.67475	0	1	1	FALSE
ORF20	183.988	0	1.67743	0	1	1	FALSE
ORF28	112.691	0	1.67614	0	1	1	FALSE
ORF30	70.0978	0	1.67657	0	1	1	FALSE
ORF32	367.651	0	1.67277	0	1	1	FALSE
ORF35	26.9314	0	1.68811	0	1	1	FALSE
ORF2	613.105	-0.0997926	0.644686	-0.154793	0.876985	0.983276	FALSE
ORF72	103.052	-0.121717	0.279149	-0.43603	0.662815	0.938807	FALSE
ORF8	1456.7	-0.131886	0.566534	-0.232795	0.815921	0.971487	FALSE
ORF67A	125.741	-0.219036	1.15436	-0.189746	0.849508	0.97892	FALSE
ORF71	50.8107	-0.233951	0.416537	-0.561657	0.57435	0.907312	FALSE
ORF21	492.398	-0.235451	1.45151	-0.162211	0.87114	0.981185	FALSE
ORF24	442.44	-0.237847	1.18926	-0.199997	0.841483	0.977019	FALSE
ORF56	306.523	-0.238613	1.19002	-0.200512	0.84108	0.97701	FALSE
ORF7	515.577	-0.364537	0.649897	-0.560916	0.574855	0.907631	FALSE
ORF10	886.819	-0.821124	0.941366	-0.872269	0.383062	0.818318	FALSE
ORF42	162.858	-0.821456	1.32616	-0.619422	0.535638	0.894047	FALSE
ORF4	1084.91	-0.850455	0.22064	-3.85449	0.000115973	0.00744813	FALSE
ORF6	1605.06	-0.991301	0.409839	-2.41876	0.0155737	0.227539	FALSE
ORF16	205.512	-1.12057	1.56802	-0.71464	0.474831	0.86663	FALSE
ORF52	243.428	-1.18619	1.67987	-0.706119	0.480114	0.868304	FALSE
ORF49	224.725	-1.18619	1.67346	-0.708827	0.478432	0.867703	FALSE
ORF26	501.148	-1.18619	1.67337	-0.708863	0.478409	0.867703	FALSE
ORF18	384.542	-1.18619	1.67387	-0.708653	0.47854	0.867703	FALSE
ORF47	520.089	-1.1862	1.67382	-0.708676	0.478525	0.867703	FALSE
ORF67	360.357	-1.23191	1.0428	-1.18134	0.237466	0.7192	FALSE
ORF58	2060.59	-1.4565	1.00716	-1.44614	0.148137	0.625466	FALSE
ORF31	147.808	-2.44276	1.35487	-1.80295	0.0713962	0.462917	FALSE
ORF46	847.436	-2.66711	1.44975	-1.8397	0.0658121	0.446573	FALSE
K1	177.922	-0.838197	0.184774	-4.53634	5.72391e-06	0.000646801	FALSE
K10	897.169	1.62145	0.640981	2.52964	0.011418	0.186681	FALSE
K10.5	526.706	0.660169	0.742817	0.888736	0.374145	0.813203	FALSE
K11	595.356	1.66857	0.645142	2.58635	0.0096997	0.168748	FALSE
K12	7365.84	0.236348	0.307847	0.767746	0.442638	0.849222	FALSE
K14	59.2706	3.18799	1.09239	2.91835	0.00351885	0.0910117	FALSE
K15	225.559	1.01054	0.308086	3.28005	0.00103787	0.038929	FALSE
K2	5997.78	1.69311	0.436467	3.87912	0.000104834	0.00678154	FALSE
K3	398.447	2.62292	1.38852	1.88901	0.0588905	0.42536	FALSE
K4	536.369	0	1.67201	0	1	1	FALSE
K4.1	207.567	-0.224397	1.6737	-0.134072	0.893345	0.986105	FALSE
K4.2	214.902	2.94107	1.35164	2.17593	0.0295606	0.31995	FALSE
K5	798.5	0.296231	0.657689	0.450412	0.652414	0.935845	FALSE
K6	359.068	0.0233353	0.893435	0.0261187	0.979163	0.999387	FALSE
K7	239150	0.721554	0.37747	1.91155	0.0559337	0.416447	FALSE
K8	761.621	0.249061	0.853667	0.291754	0.770474	0.964049	FALSE
K8.1	395.819	-1.55997	1.22354	-1.27496	0.202322	0.684673	FALSE
K9	721.844	0.870424	0.254654	3.41806	0.00063069	0.0275989	FALSE

## Sheet: DE_Lytic_HA15_vs_Lytic_Unt
	baseMean	log2FoldChange	lfcSE	stat	pvalue	padj	Padj_is_na
ORF2	614.141	1.04065	0.141297	7.36495	1.77216e-13	4.0703e-12	FALSE
ORF47	521.218	-0.86103	0.168458	-5.11124	3.20055e-07	2.67973e-06	FALSE
ORF11	2495.8	-0.915015	0.13966	-6.55172	5.68799e-11	9.11676e-10	FALSE
ORF46	849.299	-0.954504	0.147345	-6.47803	9.29262e-11	1.42921e-09	FALSE
ORF57	2719.6	-1.14688	0.169904	-6.75019	1.47653e-11	2.55692e-10	FALSE
ORF45	1656.09	-1.20248	0.147727	-8.13992	3.95542e-16	1.27873e-14	FALSE
ORF19	472.818	-1.41988	0.17881	-7.9407	2.01045e-15	5.86783e-14	FALSE
ORF73	137.836	-1.46969	0.209928	-7.00091	2.54297e-12	4.91871e-11	FALSE
ORF18	385.432	-1.56214	0.172279	-9.06749	1.21787e-19	5.83963e-18	FALSE
ORF16	205.988	-1.65292	0.191449	-8.63375	5.93739e-18	2.33647e-16	FALSE
ORF10	888.946	-1.72683	0.142682	-12.1027	1.0223e-33	1.21526e-31	FALSE
ORF37	1310.19	-1.79881	0.15271	-11.7793	4.99138e-32	5.17833e-30	FALSE
ORF40	195.774	-1.95087	0.198361	-9.83491	7.96372e-23	4.83415e-21	FALSE
ORF72	103.272	-2.02955	0.225117	-9.01554	1.95895e-19	9.01434e-18	FALSE
ORF36	433.15	-2.03333	0.171001	-11.8907	1.32226e-32	1.43711e-30	FALSE
ORF17	732.042	-2.0356	0.178285	-11.4177	3.41099e-30	3.16473e-28	FALSE
ORF41	118.839	-2.05452	0.21851	-9.40243	5.33167e-21	2.83e-19	FALSE
ORF21	493.591	-2.20217	0.171677	-12.8274	1.1519e-37	1.56494e-35	FALSE
ORF44	423.134	-2.21083	0.163138	-13.5519	7.72288e-42	1.24132e-39	FALSE
ORF68	877.133	-2.28506	0.390408	-5.85299	4.82815e-09	5.70973e-08	FALSE
ORF22	825.023	-2.34208	0.179655	-13.0365	7.58427e-39	1.09559e-36	FALSE
ORF48	344.482	-2.35312	0.162003	-14.5251	8.39789e-48	1.74249e-45	FALSE
ORF39	596.315	-2.36652	0.152585	-15.5095	2.99111e-54	7.93828e-52	FALSE
ORF69	748.854	-2.41014	0.329464	-7.31534	2.56728e-13	5.65595e-12	FALSE
ORF43	298.419	-2.4578	0.179197	-13.7157	8.18109e-43	1.45879e-40	FALSE
ORF20	184.438	-2.46271	0.218163	-11.2884	1.49749e-29	1.36715e-27	FALSE
ORF23	182.534	-2.50162	0.203266	-12.3071	8.29737e-35	9.96733e-33	FALSE
ORF42	163.267	-2.61233	0.190491	-13.7137	8.41111e-43	1.47673e-40	FALSE
ORF67A	126.038	-2.61347	0.551282	-4.74072	2.12964e-06	1.50021e-05	FALSE
ORF71	50.9252	-2.63024	0.319617	-8.22933	1.88266e-16	6.35647e-15	FALSE
ORF54	183.089	-2.63924	0.226642	-11.645	2.43431e-31	2.37439e-29	FALSE
ORF34	345.14	-2.65078	0.176861	-14.988	8.80071e-51	2.09237e-48	FALSE
ORF35	26.9982	-2.663	0.376915	-7.06524	1.60342e-12	3.22152e-11	FALSE
ORF67	361.243	-2.71577	0.232687	-11.6713	1.78576e-31	1.7721e-29	FALSE
ORF66	588.72	-2.77884	0.229921	-12.0861	1.25153e-33	1.45739e-31	FALSE
ORF59	3386.62	-2.80093	0.157554	-17.7776	1.05337e-70	6.3269e-68	FALSE
ORF24	443.549	-2.81737	0.176858	-15.9301	3.91517e-57	1.31411e-54	FALSE
ORF74	70.9081	-2.84806	0.286703	-9.93385	2.96572e-23	1.88027e-21	FALSE
ORF64	1544.06	-2.85192	0.179737	-15.8672	1.06957e-56	3.48742e-54	FALSE
ORF33	523.036	-2.87057	0.166946	-17.1946	2.91264e-66	1.38496e-63	FALSE
ORF60	889.834	-2.8712	0.177174	-16.2055	4.61017e-59	1.69714e-56	FALSE
ORF63	560.865	-2.87454	0.197729	-14.5378	6.97846e-48	1.47478e-45	FALSE
ORF58	2065.78	-2.8836	0.158874	-18.1503	1.27813e-73	9.11629e-71	FALSE
ORF49	225.302	-2.8878	0.185189	-15.5939	8.01517e-55	2.28673e-52	FALSE
ORF56	307.305	-2.9085	0.188522	-15.4279	1.06196e-53	2.69312e-51	FALSE
ORF50	1188.92	-2.92628	0.139733	-20.9419	2.22228e-97	5.07213e-94	FALSE
ORF61	1423.98	-2.96902	0.173308	-17.1315	8.6373e-66	3.79111e-63	FALSE
ORF32	368.593	-3.01539	0.169812	-17.7573	1.51399e-70	8.63883e-68	FALSE
ORF9	1426.29	-3.04744	0.139076	-21.912	1.9954e-106	7.59051e-103	FALSE
ORF30	70.2766	-3.06317	0.259436	-11.807	3.58998e-32	3.82886e-30	FALSE
ORF27	534.457	-3.106	0.191086	-16.2544	2.07826e-59	8.17833e-57	FALSE
ORF25	1513.44	-3.14285	0.161705	-19.4357	3.85448e-84	7.33122e-81	FALSE
ORF65	371.764	-3.19949	0.259272	-12.3403	5.49446e-35	6.81552e-33	FALSE
ORF62	250.725	-3.2056	0.216474	-14.8083	1.29549e-49	2.8431e-47	FALSE
ORF7	516.899	-3.23685	0.17609	-18.3818	1.83811e-75	1.61358e-72	FALSE
ORF55	164.663	-3.2505	0.232164	-14.0009	1.5392e-44	2.97717e-42	FALSE
ORF29	775.178	-3.29914	0.175479	-18.8008	7.4383e-79	7.07383e-76	FALSE
ORF26	502.441	-3.34522	0.173705	-19.2581	1.20809e-82	1.53185e-79	FALSE
ORF70	485.394	-3.37241	0.153722	-21.9384	1.11775e-106	6.3779e-103	FALSE
ORF53	107.821	-3.57787	0.262412	-13.6346	2.49462e-42	4.18656e-40	FALSE
ORF31	148.192	-3.59134	0.228547	-15.7138	1.21724e-55	3.85864e-53	FALSE
ORF75	514.729	-3.62182	0.376907	-9.60931	7.30333e-22	4.08557e-20	FALSE
ORF8	1460.54	-3.67925	0.189395	-19.4264	4.6204e-84	7.53257e-81	FALSE
ORF6	1609.26	-3.6845	0.161862	-22.7632	1.06166e-114	1.21156e-110	FALSE
ORF4	1087.68	-3.73937	0.193702	-19.3048	4.89373e-83	6.98091e-80	FALSE
ORF52	244.046	-3.87138	0.247559	-15.6382	3.99905e-55	1.20098e-52	FALSE
ORF28	112.982	-3.90885	0.256712	-15.2266	2.35365e-52	5.71486e-50	FALSE
K1	178.302	-3.12196	0.192101	-16.2516	2.17522e-59	8.27455e-57	FALSE
K10	899.377	-2.45649	0.185016	-13.2772	3.14008e-40	4.77795e-38	FALSE
K10.5	528.014	-2.89247	0.312628	-9.25212	2.2008e-20	1.14162e-18	FALSE
K11	596.856	-2.83508	0.206065	-13.7582	4.54979e-43	8.24161e-41	FALSE
K12	7380.85	-0.618023	0.296216	-2.08639	0.0369433	0.0760182	FALSE
K14	59.4172	-2.67666	0.294145	-9.0998	9.04999e-20	4.39483e-18	FALSE
K15	226.126	-3.24499	0.207642	-15.6279	4.7039e-55	1.37643e-52	FALSE
K2	6008.24	0.833182	0.161571	5.15677	2.51251e-07	2.16072e-06	FALSE
K3	399.471	-2.96147	0.162548	-18.219	3.64521e-74	2.77327e-71	FALSE
K4	537.747	-2.84077	0.155237	-18.2996	8.33285e-75	6.79246e-72	FALSE
K4.1	208.083	-2.20171	0.182146	-12.0876	1.22864e-33	1.44549e-31	FALSE
K4.2	215.436	-2.29778	0.172932	-13.2872	2.74776e-40	4.29554e-38	FALSE
K5	800.445	-2.65511	0.208575	-12.7298	4.04e-37	5.29937e-35	FALSE
K6	359.89	-1.5555	0.193333	-8.04572	8.57427e-16	2.62331e-14	FALSE
K7	239656	-0.714271	0.192342	-3.71354	0.000204378	0.000881802	FALSE
K8	763.468	-1.83459	0.129574	-14.1586	1.65228e-45	3.30804e-43	FALSE
K8.1	396.814	-3.45765	0.213752	-16.176	7.45126e-59	2.6573e-56	FALSE
K9	723.582	-2.70825	0.196611	-13.7747	3.61941e-43	6.66205e-41	FALSE
