# Supplementary material for: BiP/GRP78 is a pro-viral factor for diverse dsDNA viruses that promotes the survival and proliferation of cells upon KSHV infection
Source: PLoS Pathog. 2024 Oct 29;20(10):e1012660. doi: 10.1371/journal.ppat.1012660 (PMC11548844; doi:10.1371/journal.ppat.1012660)
Supplement: S3 Table — (XLSX) [file ppat.1012660.s010.xlsx]

## Sheet: Sup_Tab_2_z_scores_viralgenes
	Herpes_CA1_RNA_Seq088	Herpes_CA2_RNA_Seq088	Herpes_CA3_RNA_Seq088	Herpes_CA4_RNA_Seq088	Herpes_CA5_RNA_Seq088	Herpes_CA6_RNA_Seq088	Herpes_CA7_RNA_Seq088	Herpes_CA8_RNA_Seq088	Herpes_CA9_RNA_Seq088	Herpes_CA10_RNA_Seq088	Herpes_CA11_RNA_Seq088	Herpes_CA12_RNA_Seq088
K1	0.0110528	-0.820081	1.58007	-0.654143	-0.21948	-0.833119	1.65718	-0.941224	-0.232264	-0.539648	1.54263	-0.550966
ORF4	-0.573106	-1.05853	1.61288	-0.0664218	-0.633289	-0.938262	1.60339	-0.154828	-0.621758	-0.789378	1.42132	0.19799
ORF6	-0.822042	-0.944501	1.4308	0.385037	-0.755792	-0.887642	1.41347	0.332178	-0.909765	-1.01221	1.30346	0.466999
ORF7	-0.837484	-0.752036	1.44396	0.360821	-0.841152	-0.886146	1.39978	0.370953	-0.873264	-1.14331	1.2747	0.483181
ORF8	-0.902644	-0.940834	1.42684	0.335856	-0.827581	-0.813503	1.3708	0.362496	-0.932987	-0.942725	1.31766	0.546622
ORF9	-0.908474	-0.912016	1.34174	0.524717	-0.910612	-0.846557	1.2869	0.583637	-1.08349	-0.852583	1.23868	0.538054
ORF10	-0.901583	-0.905277	1.19677	0.684802	-0.831529	-0.958854	1.17166	0.78526	-1.08414	-0.974907	1.11884	0.698953
ORF11	-0.919053	-1.10601	1.06381	0.838	-0.998339	-0.874849	1.05202	0.915488	-0.950329	-0.868136	1.04204	0.80536
K2	-1.05899	-0.871972	0.86743	1.05297	-0.952524	-0.857669	0.867924	1.10327	-1.11521	-0.858036	0.876921	0.945885
ORF2	-0.923141	-0.928831	0.82496	1.09172	-0.96332	-0.968697	0.808428	1.16476	-0.956637	-0.967387	0.782048	1.0361
K3	-0.972107	-0.721782	1.37298	0.442682	-0.972107	-0.828265	1.36022	0.538724	-0.972107	-0.972107	1.2529	0.470969
ORF70	-0.972646	-0.972646	1.40571	0.366137	-0.829071	-0.775046	1.37586	0.476249	-0.972646	-0.850252	1.31726	0.431086
K4	-0.919596	-0.919596	1.33117	0.533131	-0.919596	-0.919596	1.30555	0.615344	-0.919596	-0.919596	1.24444	0.487945
K4.1	-0.97618	-0.97618	1.3177	0.548038	-0.810485	-0.814171	1.26271	0.692555	-0.97618	-0.97618	1.24052	0.467854
K4.2	-1.01722	-0.850369	1.34163	0.537442	-1.01722	-0.785689	1.29563	0.629821	-1.01722	-0.815131	1.22642	0.471901
K5	-0.857514	-0.973248	1.3743	0.591454	-0.971645	-0.81567	1.36432	0.497701	-0.966229	-0.932385	1.10067	0.588239
K6	-0.918319	-0.922833	1.25726	0.733474	-0.921045	-0.988303	1.23461	0.776083	-0.980483	-0.911843	1.03847	0.602931
K7	-0.999007	-0.910786	1.02668	0.911437	-0.934128	-0.932465	1.03364	0.961523	-1.01987	-0.939546	0.952435	0.850086
ORF16	-0.999085	-0.999085	1.29014	0.637073	-0.999085	-0.999085	1.23427	0.737899	-0.760099	-0.858183	1.06235	0.652888
ORF17	-0.985314	-0.985314	1.25611	0.700999	-0.985314	-0.985314	1.22761	0.742259	-0.854135	-0.831979	1.09722	0.603173
ORF18	-0.967989	-0.967989	1.22278	0.710946	-0.967989	-0.967989	1.20809	0.752269	-0.822578	-0.967989	1.04019	0.72825
ORF19	-0.947296	-0.947296	1.19837	0.727084	-0.947296	-0.947296	1.17043	0.836882	-0.947296	-0.947296	1.03	0.721009
ORF20	-0.914952	-0.914952	1.38526	0.46372	-0.914952	-0.914952	1.38486	0.62194	-0.914952	-0.914952	1.1361	0.497847
ORF21	-1.00986	-0.870952	1.298	0.637496	-0.812758	-0.87292	1.27892	0.648709	-1.00986	-1.00986	1.11379	0.609284
ORF22	-0.926553	-0.876387	1.29129	0.593482	-0.928188	-0.931099	1.29186	0.613559	-1.05904	-0.867203	1.11063	0.687636
ORF23	-0.802315	-0.977536	1.41189	0.453922	-0.977536	-0.739357	1.3679	0.510843	-0.977536	-0.977536	1.16857	0.53869
ORF24	-1.04193	-0.894575	1.38429	0.510356	-0.893357	-0.896663	1.37265	0.519449	-0.827108	-0.915276	1.19082	0.491354
ORF25	-0.875705	-0.830897	1.33646	0.529462	-0.994037	-0.833187	1.31509	0.543818	-0.994037	-0.994037	1.19672	0.60034
ORF26	-0.924387	-0.924387	1.41395	0.467882	-0.924387	-0.924387	1.38932	0.388614	-0.781276	-0.924387	1.25769	0.485749
ORF27	-0.833479	-0.836374	1.38929	0.362811	-0.975172	-0.83834	1.37063	0.505276	-0.975172	-0.975172	1.23761	0.568094
ORF28	-0.833909	-0.833909	1.62733	0.198494	-0.833909	-0.833909	1.45975	0.0861065	-0.833909	-0.833909	1.39482	0.236952
ORF29	-0.99758	-0.683323	1.40295	0.435406	-0.99758	-0.742246	1.36018	0.47727	-0.99758	-0.99758	1.22488	0.515213
ORF30	-0.86764	-0.86764	1.53746	0.273141	-0.86764	-0.86764	1.45916	0.290749	-0.86764	-0.86764	1.31132	0.334002
ORF31	-0.706795	-0.975966	1.52704	0.181025	-0.975966	-0.79124	1.54657	0.270528	-0.643085	-0.975966	1.3113	0.232552
ORF32	-0.908597	-0.908597	1.38886	0.491537	-0.908597	-0.908597	1.35108	0.542736	-0.908597	-0.908597	1.25667	0.420707
ORF33	-0.949491	-0.949491	1.37263	0.549211	-0.949491	-0.949491	1.32228	0.50861	-0.949491	-0.74807	1.20397	0.538823
ORF34	-0.981249	-0.981249	1.36734	0.512046	-0.830395	-0.728134	1.34396	0.499103	-0.981249	-0.981249	1.18959	0.571489
ORF35	-0.860873	-0.860873	1.53955	0.401776	-0.860873	-0.860873	1.60049	0.243279	-0.860873	-0.860873	1.16368	0.216466
ORF36	-0.981308	-0.84147	1.28611	0.66577	-0.981308	-0.843452	1.25345	0.645422	-0.981308	-0.981308	1.09864	0.660762
ORF37	-1.00064	-1.00064	1.18791	0.693229	-1.00064	-0.778482	1.17457	0.731005	-0.882269	-1.00064	1.08647	0.79013
ORF39	-0.893068	-0.798614	1.29162	0.661902	-1.03186	-0.89783	1.272	0.563007	-1.03186	-0.915003	1.17867	0.601032
ORF40	-0.859652	-1.03345	1.32694	0.617338	-1.03345	-0.702372	1.30667	0.658693	-1.03345	-0.887121	1.09278	0.547076
ORF41	-0.976632	-0.976632	1.38131	0.57439	-0.976632	-0.791269	1.33485	0.627195	-0.976632	-0.815019	1.12091	0.474164
ORF42	-1.01503	-1.01503	1.40051	0.453084	-0.833515	-0.765214	1.3941	0.500552	-0.75258	-1.01503	1.2385	0.409637
ORF43	-1.03992	-0.817652	1.35659	0.538959	-1.03992	-0.820773	1.35455	0.547034	-0.876279	-0.90418	1.16459	0.536997
ORF44	-0.917629	-0.860616	1.29427	0.572903	-0.858917	-0.922795	1.30112	0.643839	-1.06819	-0.941424	1.14854	0.608904
ORF45	-1.05048	-0.859564	1.11925	0.81736	-1.05048	-0.940774	1.11417	0.857835	-0.888249	-0.915696	1.02001	0.776615
ORF46	-0.87864	-1.00222	1.11165	0.830416	-1.00222	-1.00222	1.09381	0.871335	-0.825742	-1.00222	0.993812	0.812229
ORF47	-0.975214	-0.975214	1.10431	0.857999	-0.975214	-0.975214	1.11039	0.896026	-0.83983	-0.975214	0.977668	0.769509
ORF48	-0.81724	-0.821658	1.31327	0.548207	-1.03558	-0.778442	1.31204	0.621154	-1.03558	-1.03558	1.1855	0.543907
ORF50	-0.931926	-0.894713	1.41691	0.356653	-0.919117	-0.89521	1.41507	0.483445	-0.831456	-0.879611	1.30778	0.372171
ORF49	-0.928463	-0.928463	1.38677	0.422893	-0.765668	-0.928463	1.39194	0.553383	-0.928463	-0.928463	1.26902	0.383988
K8	-0.870348	-0.841144	1.21472	0.700267	-0.91416	-0.971351	1.18704	0.728225	-1.10153	-0.941592	1.14231	0.667564
K8.1	-0.791603	-1.01026	1.49119	0.411308	-0.746998	-0.860202	1.46656	0.382317	-1.01026	-0.879429	1.20599	0.341396
ORF52	-0.721031	-0.886074	1.55194	0.21315	-0.886074	-0.886074	1.53676	0.388082	-0.886074	-0.886074	1.24082	0.220658
ORF53	-0.958669	-0.75705	1.57577	0.246456	-0.755384	-0.617581	1.58	0.162098	-0.958669	-0.958669	1.27403	0.16767
ORF54	-0.904772	-0.731062	1.42343	0.432084	-0.907072	-0.837774	1.4848	0.403432	-0.901972	-1.09124	1.13835	0.491796
ORF55	-0.847976	-0.718516	1.53448	0.299791	-1.0382	-0.722964	1.50656	0.376978	-1.0382	-0.812509	1.23184	0.228713
ORF56	-1.00518	-1.00518	1.38947	0.462219	-1.00518	-0.787632	1.41966	0.400606	-0.726674	-0.87043	1.21704	0.511277
ORF57	-1.03529	-0.908525	1.129	0.819215	-0.930873	-0.995677	1.12291	0.845322	-0.953685	-0.889209	0.965977	0.830829
K9	-0.951368	-0.733928	1.52496	0.285974	-1.05673	-0.643827	1.51612	0.287537	-1.00834	-0.818491	1.1684	0.429702
K10	-0.911195	-0.948103	1.3088	0.609273	-1.02457	-0.737789	1.34613	0.596921	-1.07751	-0.839564	1.11369	0.563918
K10.5	-0.918619	-1.13261	1.41051	0.482125	-0.921234	-0.707217	1.39575	0.486332	-0.86797	-0.879222	1.16273	0.489432
K11	-1.06017	-0.883144	1.37487	0.418681	-0.914351	-0.670929	1.42833	0.471213	-0.994265	-0.902074	1.16612	0.56571
ORF58	-0.845984	-0.884366	1.30319	0.642073	-0.819486	-0.9315	1.27812	0.589045	-1.04172	-1.04172	1.16437	0.587958
ORF59	-0.927239	-1.00769	1.28187	0.638753	-0.962795	-0.861835	1.26452	0.661354	-0.924477	-0.911751	1.14987	0.599426
ORF60	-1.05941	-0.773872	1.35261	0.526084	-1.05941	-0.777777	1.32664	0.498418	-0.924595	-0.901825	1.18024	0.612885
ORF61	-1.02077	-0.848481	1.32991	0.526406	-0.970803	-0.755806	1.35014	0.505526	-1.01885	-0.88919	1.18408	0.607839
ORF62	-0.858351	-0.793382	1.46952	0.324382	-0.860467	-0.703084	1.48879	0.324289	-1.02993	-1.02993	1.22125	0.446898
ORF63	-0.984682	-0.75579	1.38849	0.466023	-0.880242	-0.848533	1.41393	0.478272	-1.13513	-0.830192	1.15146	0.536396
ORF64	-0.953127	-0.805097	1.36315	0.550875	-1.00122	-0.77674	1.36183	0.47263	-1.11166	-0.831612	1.15916	0.571814
ORF65	-0.795948	-0.800425	1.43954	0.484539	-1.01715	-0.803467	1.50561	0.210258	-1.01715	-0.884797	1.15613	0.522871
ORF66	-0.946035	-0.890759	1.39595	0.583028	-0.807777	-0.850101	1.39414	0.394139	-1.09201	-0.880639	1.11051	0.589563
ORF67	-0.803959	-0.921444	1.40492	0.604366	-0.855882	-0.860777	1.43273	0.37616	-0.915781	-1.07794	1.11614	0.501466
ORF67A	-1.03024	-1.03024	1.54045	0.507702	-0.642719	-0.700423	1.46449	0.238743	-1.03024	-0.86267	1.0388	0.506334
ORF68	-1.07507	-0.796168	1.30758	0.680346	-0.857526	-0.865104	1.35075	0.545244	-1.01465	-0.954168	1.04317	0.635602
ORF69	-0.91901	-0.857821	1.37876	0.582004	-0.995963	-1.06826	1.42315	0.445605	-0.835306	-0.78647	1.11051	0.522801
K12	-0.981846	-0.943287	1.11235	0.928126	-0.987152	-0.991728	1.14849	0.938847	-0.972335	-0.830158	0.853611	0.725082
ORF71	-0.958102	-0.480739	1.7746	-0.210541	-0.505637	-1.12358	1.62197	-0.202952	-0.588476	-0.758396	1.22619	0.205658
ORF72	-0.999945	-0.970986	1.71003	0.0293776	-0.756797	-0.837339	1.59194	0.13073	-0.584131	-0.716654	1.18505	0.218724
ORF73	-1.07827	-1.00933	1.6196	0.195965	-0.792771	-0.818062	1.51147	0.569721	-0.691625	-0.732162	1.10517	0.120287
K14	-0.950331	-0.427645	1.47946	0.279064	-0.953594	-0.438001	1.60226	0.225624	-1.21487	-0.99214	1.19581	0.194375
ORF74	-0.8624	-0.804607	1.55941	0.0380212	-0.867938	-0.573686	1.67203	0.256016	-0.855666	-1.00338	1.19706	0.245134
ORF75	-0.843134	-0.694146	1.61402	0.0967617	-0.711587	-0.671779	1.59272	0.258605	-1.14289	-0.833195	1.27582	0.0588105
K15	-0.75139	-0.605545	1.5644	-0.0117061	-0.98749	-0.577767	1.68223	0.0796158	-1.12485	-0.674967	1.32209	0.0853822
